# Supplementary material for: FAIRTraits: An enriched, FAIR‐compliant database of plant traits from Mediterranean populations of 240 species
Source: Ecology. 2025 Sep 24;106(9):e70219. doi: 10.1002/ecy.70219 (PMC12460199; doi:10.1002/ecy.70219)
Supplement: Supplementary file 1 — Data S1: [file ECY-106-e70219-s001.zip]

Archive with 12 entries (11 files):
- MetadataS1.pdf
- Data files/
- Data files/FAIRTraits_Authors.txt
- Data files/FAIRTraits_DescripEnvVariables.txt
- Data files/FAIRTraits_LocalEnvironment.txt
- Data files/FAIRTraits_MeteoSitesMonth.txt
- Data files/FAIRTraits_MeteoSitesYear.txt
- Data files/FAIRTraits_PlotCorrespondence.txt
- Data files/FAIRTraits_Projects.txt
- Data files/FAIRTraits_PublishedPapers.txt
- Data files/FAIRTraits_Taxon.txt
- Data files/FAIRTraits_TraitValues.txt
