# Supplementary material for: FAIRTraits: An enriched, FAIR‐compliant database of plant traits from Mediterranean populations of 240 species
Source: Ecology. 2025 Sep 24;106(9):e70219. doi: 10.1002/ecy.70219 (PMC12460199; doi:10.1002/ecy.70219)
Supplement: Supplementary file 1 — Data S1: [file ECY-106-e70219-s001.zip › Data files/FAIRTraits_Authors.txt]

lastNameAuthor	firstNameAuthor	nameInstitution	ORCID	e-mail
Garnier	Éric	CNRS (CEFE)	0000-0002-9392-5154	eric.garnier@cefe.cnrs.fr
Delalandre	Léo	CNRS (CEFE)	0000-0003-2875-4587	leo.delalandre@cefe.cnrs.fr
Segrestin	Jules	CNRS (CEFE)	0000-0001-7661-6061	jsegrestin@gmail.com
Barkaoui	Karim	CIRAD (AMAP)	0000-0002-5787-3748	karim.barkaoui@cirad.fr
Kazakou	Éléna	I-AM (CEFE)	0000-0001-7188-8367	elena.kazakou@cefe.cnrs.fr
Navas	Marie-Laure	I-AM (CEFE)	0000-0002-8489-355X	marie-laure.navas@cefe.cnrs.fr
Vile	Denis	INRAE (LEPSE)	0000-0002-7948-1462	denis.vile@inrae.fr
Violle	Cyrille	CNRS (CEFE)	0000-0002-2471-9226	cyrille.violle@cefe.cnrs.fr
Bernard-Verdier	Maud	CNRS (CEFE)	0000-0003-4240-9560	maud.bernard-verdier@fu-berlin.de
Birouste	Marine	CNRS (CEFE)	none	marine.birouste@club-internet.fr
Blanchard	Alain	CNRS (CEFE)	none	alain.blanchard0491@orange.fr
Bumb	Iris	CNRS (CEFE)	none	iris.bumb@supagro.fr
Cruz	Pablo	INRAE (AGIR)	none	sudaca2015@gmail.com
Debain	Sandrine	CNRS (CEFE)	none	songes.de.sahuc@gmail.com
Fayolle	Adeline	CNRS (CEFE)	0000-0002-6770-0031	Adeline.Fayolle@uliege.be
Fortunel	Claire	CNRS (CEFE)	0000-0002-8367-1605	claire.fortunel@ird.fr
Grigulis	Karl	CNRS (LECA)	0000-0002-2937-0692	karl.grigulis@univ-grenoble-alpes.fr
Laurent	Gérard	CNRS (CEFE)	none
Lavorel	Sandra	CNRS (LECA)	0000-0002-7300-2811	sandra.lavorel@univ-grenoble-alpes.fr
Lloret	Francisco	UAB (CREAF)	0000-0002-9836-4069	flloret.ecologia@gmail.com
Pérez-Ramos	Ignacio	CNRS (CEFE)	0000-0003-2332-7818	imperez@irnase.csic.es
Prieto	Iván	CNRS (CEFE)	0000-0001-5549-1132	iprietoaguilar@gmail.com
Roumet	Catherine	CNRS (CEFE)	0000-0003-1320-9770	roumetcatherine@gmail.com
