# Supplementary material for: FAIRTraits: An enriched, FAIR‐compliant database of plant traits from Mediterranean populations of 240 species
Source: Ecology. 2025 Sep 24;106(9):e70219. doi: 10.1002/ecy.70219 (PMC12460199; doi:10.1002/ecy.70219)
Supplement: Supplementary file 1 — Data S1: [file ECY-106-e70219-s001.zip › Data files/FAIRTraits_DescripEnvVariables.txt]

verbatimVariableName	variableName	variableEntity	verbatimVariableUnit	measurementMethod	variableID
siteName	Name of site	site	none	none	Local name
siteLatitude	Latitude of site	site	decimal degree	From the Géoportail geographic information system	https://www.geoportail.gouv.fr/
siteLongitude	Longitude of site	site	decimal degree	From the Géoportail geographic information system	https://www.geoportail.gouv.fr/
siteMinAltitude	Minimum altitude of site	site	meter	From the Géoportail geographic information system	https://www.geoportail.gouv.fr/
siteMaxAltitude	Maximum altitude of site	site	meter	From the Géoportail geographic information system	https://www.geoportail.gouv.fr/
siteMeteoStationName	Name of meteorological station for site	meteorological station	none	From the Géoportail geographic information system	https://www.geoportail.gouv.fr/
siteMeteoStationID	Identifier of meteorological station for site	meteorological station	none	From national meteorological organizations	Météo France for France, Agencia Estatal de Meteorología for Spain
siteDistMeteoStation	Distance from site to meteorological station	meteorological station	meter	Measured using the Géoportail geographic information system	https://www.geoportail.gouv.fr/
siteMeteoStationLatitude	Latitude of meteorological station for site	meteorological station	decimal degree	From description of meteorological station	https://publitheque.meteo.fr/okapi/accueil/okapiWebPubli/index.jsp
siteMeteoStationLongitude	Longitude of meteorological station for site	meteorological station	decimal degree	From description of meteorological station	https://publitheque.meteo.fr/okapi/accueil/okapiWebPubli/index.jsp
siteMeteoStationAltitude	Altitude of meteorological station for site	meteorological station	meter	From description of meteorological station	https://publitheque.meteo.fr/okapi/accueil/okapiWebPubli/index.jsp
siteMeteoStationCalculationPeriod	Calculation period for meteorological data	meteorological station	year range	30-year period including the years of measurements in each site	none
siteMeteoStationMAT	Mean annual temperature from meteorological station	meteorological station	°C	Air temperature measured with thermometer placed in a meteorological shelter	none
siteMeteoStationMColdM	Mean temperature of the coldest month from meteorological station	meteorological station	°C	Air temperature measured with thermometer placed in a meteorological shelter	none
siteMeteoStationMWarM	Mean temperature of the warmest month from meteorological station	meteorological station	°C	Air temperature measured with thermometer placed in a meteorological shelter	none
siteMeteoStationMAP	Mean annual precipitation from meteorological station	meteorological station	mm	Precipitation measured with a rain gauge	none
siteMeteoStationETP	Mean annual potential evaporation from meteorological station	meteorological station	mm	Calculated from available data from meteorological stations	Penman-Monteith (cf. Allen et al., 1998) or Hargreaves & Samani (1985) equations
siteMeteoStationMonth	Month of data record from the meteorological station	meteorological station	calendar month	none	none
siteMeteoStationMMT	Mean monthly temperature from meteorological station	meteorological station	°C	Air temperature measured with thermometer placed in a meteorological shelter	none
siteMeteoStationMMMaxT	Mean monthly maximal temperature from meteorological station	meteorological station	°C	Air temperature measured with thermometer placed in a meteorological shelter	none
siteMeteoStationMMMinT	Mean monthly minimal temperature from meteorological station	meteorological station	°C	Air temperature measured with thermometer placed in a meteorological shelter	none
siteMeteoStationMMP	Mean monthly precipitation from meteorological station	meteorological station	mm	Precipitation measured with a rain gauge	none
siteMeteoStationMMETP	Mean monthly potential evapotranspiration from meteorological station	meteorological station	mm	Calculated from available data from meteorological stations	Penman-Monteith (cf. Allen et al., 1998) or Hargreaves & Samani (1985) equations
traitPlotTreatment	Identification of treatment	plot	none	none	none
traitPlotTreatmentDescription	Short description of treatment	plot	none	none	none
traitPlotRefTreatmentDescription	Literature reference for detailed description of treatment	plot	none	none	none
traitPlotDisturbanceType	Type of disturbance in plot	plot	none	Identified through local information specific to each site	described in articles from the various projects
traitPlotDisturbanceIntensity	Disturbance intensity in plot	plot	g/g	Biomass removed relative to maximum standing biomass in plot	described in Garnier et al. (2007)
traitPlotDisturbanceReturnInterval	Return time interval of disturbance in plot	plot	year	Time between disturbance events in plot	described in Garnier et al. (2007)
traitPlotFertilization	Level of fertilization in plot	plot	unitless	Categories based on nutrient inputs in plot	none
traitPlotSoilType	Type of soil in plot	plot	unitless	World Reference Base for Soil Resources	IUSS Working Group WRB (2022: ISBN 979-8-9862451-1-9)
soilPlotID	Plot identification code	plot	none	none	none
soilPlotLatitude	Latitude of plot	plot	decimal degree	From the Géoportail geographic information system	https://www.geoportail.gouv.fr/
soilPlotLongitude	Longitude of plot	plot	decimal degree	From the Géoportail geographic information system	https://www.geoportail.gouv.fr/
soilPlotAltitude	Altitude of plot	plot	meter	From the Géoportail geographic information system	https://www.geoportail.gouv.fr/
soilPlotPeriodSoilAnalyses	Time when soil samples were collected for analyses	plot	none	none	none
soilPlotSoilLayerAnalyzed	Minimum and maximum depths of soil sampled for analyses	plot	cm	none	none
soilPlotHumidity	Humidity of fresh soil	plot	%	Soil humidity at time of sampling. Hf = ((fresh mass - dry mass)*100/dry mass). Fresh mass measured immediately after sampling in the field. Dry mass meaasured after 24 hours at 105°C	http://www.arras.inra.fr/pages/methode_du_las_sols.htm#Groupe4
soilPlotClay	Clay fraction of soil (particle size < 2 µm)	plot	g/kg	Soil granulometry (3 particle sizes) after removing carbonates. Results are expressed relative to the mineral phase, excluding carbonates (sum of 3 sizes = 1000 - CaCO3 content). NF X 31-107. Code Sol-0304	http://www.arras.inra.fr/pages/methode_du_las_sols.htm#Groupe4
soilPlotSilt	Silt fraction of soil (particle size between 2 and 50 µm)	plot	g/kg	Soil granulometry (3 particle sizes) after removing carbonates. Results are expressed relative to the mineral phase, excluding carbonates (sum of 3 sizes = 1000 - CaCO3 content). NF X 31-107. Code Sol-0304	http://www.arras.inra.fr/pages/methode_du_las_sols.htm#Groupe4
soilPlotSand	Sand fraction of soil (particle size > 50 µm)	plot	g/kg	Soil granulometry (3 particle sizes) after removing carbonates. Results are expressed relative to the mineral phase, excluding carbonates (sum of 3 sizes = 1000 - CaCO3 content). NF X 31-107. Code Sol-0304	http://www.arras.inra.fr/pages/methode_du_las_sols.htm#Groupe4
soilPlotCaCO3	Total lime content of soil per mass	plot	g/kg	ISO 10693. Code Sol-0504	http://www.arras.inra.fr/pages/methode_du_las_sols.htm#Groupe4
soilPlotCorg	Organic carbon content of soil per mass	plot	g/kg	Organic content of soil = Total carbon content - mineral carbon content (Mineral carbon content = 0.12 * CaCO3 content). NF ISO 10694 Code sol-0405	http://www.arras.inra.fr/pages/methode_du_las_sols.htm#Groupe4
soilPlotNTotal	Total (organic + mineral) nitrogen content of soil per mass	plot	g/kg	NF ISO 13678 Code sol-0405	http://www.arras.inra.fr/pages/methode_du_las_sols.htm#Groupe4
soilPlotCNRatio	Ratio of oragnic content to total nitrogen content of soil	plot	g/g	plotCorg/plotNTotal	none
soilPlotOrgMat	Organic matter content of soil per unit mass	plot	g/kg	plotOrgMat = plotCorg * 1.724	http://www.arras.inra.fr/pages/methode_du_las_sols.htm#Groupe4
soilPlotpH	pH in water	plot	unitless	pHwater. 10g of soil in 100ml water	http://www.arras.inra.fr/pages/methode_du_las_sols.htm#Groupe4
soilPlotPOlsen	Extractable phosphorus content of soil per mass	plot	g/kg	Olsen method of extractable phosphorus. NF ISO 11263. Code Sol-0604	http://www.arras.inra.fr/pages/methode_du_las_sols.htm#Groupe4
soilPlotCEC	Cation-exchange capacity of soil per mass	plot	cmol+/kg	Metson method. AFNOR NF X 31-130. Code Sol 0701	http://www.arras.inra.fr/pages/methode_du_las_sols.htm#Groupe4
soilPlotAggregationMethod	Method used to infer soil values for plots with unavailable data	plot	none	averages of soil variable values for the plots listed	none
