# Supplementary material for: FAIRTraits: An enriched, FAIR‐compliant database of plant traits from Mediterranean populations of 240 species
Source: Ecology. 2025 Sep 24;106(9):e70219. doi: 10.1002/ecy.70219 (PMC12460199; doi:10.1002/ecy.70219)
Supplement: Supplementary file 1 — Data S1: [file ECY-106-e70219-s001.zip › Data files/FAIRTraits_LocalEnvironment.txt]

siteName	traitPlotTreatment	traitPlotTreatmentDescription	traitPlotRefTreatmentDescription	traitPlotDisturbanceType	traitPlotDisturbanceIntensity	traitPlotDisturbanceReturnInterval	traitPlotFertilization	traitPlotSoilType	soilPlotID	soilPlotLatitude	soilPlotLongitude	soilPlotAltitude	soilPlotPeriodSoilAnalyses	soilPlotSoilLayerAnalyzed	soilPlotHumidity	soilPlotClay	soilPlotSilt	soilPlotSand	soilPlotCaCO3	soilPlotCorg	soilPlotNTotal	soilPlotCNRatio	soilPlotOrgMat	soilPlotpH	soilPlotPOlsen	soilPlotCEC	soilPlotAggregationMethod
Cazarils	none	no treatment	Le Floc'h et al. (1998) Acta Oecol (10.1016/S1146-609X(98)80032-5)	grazing, cutting	0.2	NA	none	Leptosol	CAZ_TrA1-2	43.7655	3.7014	296	during measurement period	0-20	NA	NA	NA	NA	NA	57	6.4	8.9	98.3	7.1	NA	NA	none
Cazarils	none	no treatment	Le Floc'h et al. (1998) Acta Oecol (10.1016/S1146-609X(98)80032-5)	grazing, cutting	0.2	NA	none	Leptosol	CAZ_TrA3-4	43.7646	3.7022	288	during measurement period	0-20	NA	NA	NA	NA	NA	74.5	5.9	12.6	128.4	7.1	NA	NA	none
Cazarils	none	no treatment	Le Floc'h et al. (1998) Acta Oecol (10.1016/S1146-609X(98)80032-5)	grazing, cutting	0.2	NA	none	Leptosol	CAZ_TrA5-6-7	43.7641	3.7027	282	during measurement period	0-20	NA	NA	NA	NA	NA	63.8	4.1	15.6	110	7.1	NA	NA	none
Cazarils	none	no treatment	Le Floc'h et al. (1998) Acta Oecol (10.1016/S1146-609X(98)80032-5)	grazing, cutting	0.2	NA	none	Leptosol	CAZ_TrA8	43.764	3.7009	287	during measurement period	0-20	NA	NA	NA	NA	NA	73.2	2.8	26.1	126.2	7.1	NA	NA	none
Cazarils	none	no treatment	Le Floc'h et al. (1998) Acta Oecol (10.1016/S1146-609X(98)80032-5)	grazing, cutting	0.2	NA	none	Leptosol	CAZ_TrA9	43.7637	3.704	280	during measurement period	0-20	NA	NA	NA	NA	NA	66	4	16.5	113.8	7.1	NA	NA	none
Cazarils	none	no treatment	Le Floc'h et al. (1998) Acta Oecol (10.1016/S1146-609X(98)80032-5)	grazing, cutting	0.2	NA	none	Leptosol	CAZ_TrA10-11	43.7633	3.7039	278	during measurement period	0-20	NA	NA	NA	NA	NA	58.7	5	11.9	101.2	7.1	NA	NA	none
Cazarils	none	no treatment	Le Floc'h et al. (1998) Acta Oecol (10.1016/S1146-609X(98)80032-5)	grazing, cutting	0.2	NA	none	Leptosol	CAZ_Average	43.7629	3.7033	279	during measurement period	0_20	NA	NA	NA	NA	NA	65.53	4.7	15.3	113	7.1	NA	NA	average of all soil plots from Cazarils
CRE_O2LA	Ambient	average summer drought in Montpellier with a deficit (P - ET0) = - 400 mm	Barkaoui et al. (2016) AEE (10.1016/j.agee.2016.06.035)	none	0	none	none	Calcaric Cambisol	CRO_Average	43.6379	3.8621	52	prior to experimental treatments	0-10	21	338	419	243	1.5	14.5	1.4	10.5	25.1	7.8	0	15.1	average of all soil plots from Camp Redon (CRE_PDM)
CRE_O2LA	Drought	severe summer drought with a deficit (P - ET0) = - 550 mm	Barkaoui et al. (2016) AEE (10.1016/j.agee.2016.06.035)	none	0	none	none	Calcaric Cambisol	CRO_Average	43.6379	3.8621	52	prior to experimental treatments	0-10	21	338	419	243	1.5	14.5	1.4	10.5	25.1	7.8	0	15.1	average of all soil plots from Camp Redon (CRE_PDM)
CRE_PDM	LowN	no nitrogen fertilizer addition	Kazakou et al. (2007) Funct Ecol (10.1111/j.1365-2435.2006.01242.x)	none	0	none	LowN	Calcaric Cambisol	CRP_MO1A01	43.6379	3.8621	52	prior to experimental treatments	0-10	21.9	337	425	237	0.1	17.6	1.6	10.8	30.3	7.5	0	15.6	none
CRE_PDM	LowN	no nitrogen fertilizer addition	Kazakou et al. (2007) Funct Ecol (10.1111/j.1365-2435.2006.01242.x)	none	0	none	LowN	Calcaric Cambisol	CRP_MO1D07	43.6379	3.8621	52	prior to experimental treatments	0-10	21.7	334	424	241	0.1	15.9	1.5	10.3	27.4	7.7	0	15.6	none
CRE_PDM	LowN	no nitrogen fertilizer addition	Kazakou et al. (2007) Funct Ecol (10.1111/j.1365-2435.2006.01242.x)	none	0	none	LowN	Calcaric Cambisol	CRP_MO1E04	43.6379	3.8621	52	prior to experimental treatments	0-10	23.9	333	420	246	0.1	14.5	1.4	10.4	25	7.6	0	14.6	none
CRE_PDM	LowN	no nitrogen fertilizer addition	Kazakou et al. (2007) Funct Ecol (10.1111/j.1365-2435.2006.01242.x)	none	0	none	LowN	Calcaric Cambisol	CRP_MO1E07	43.6379	3.8621	52	prior to experimental treatments	0-10	21	332	407	260	0.1	17	1.6	10.5	29.3	7.3	0	15.6	none
CRE_PDM	HighN	nitrogen addition (250 kg/ha ammonitrate in 3 applications from January to March)	Kazakou et al. (2007) Funct Ecol (10.1111/j.1365-2435.2006.01242.x)	none	0	none	HighN	Calcaric Cambisol	CRP_MO2C10	43.6379	3.8621	52	prior to experimental treatments	0-10	20.9	351	416	232	0.1	14.1	1.3	10.7	24.3	7.9	0	15.3	none
CRE_PDM	HighN	nitrogen addition (250 kg/ha ammonitrate in 3 applications from January to March)	Kazakou et al. (2007) Funct Ecol (10.1111/j.1365-2435.2006.01242.x)	none	0	none	HighN	Calcaric Cambisol	CRP_MO2D09	43.6379	3.8621	52	prior to experimental treatments	0-10	21	337	411	251	0.1	15.4	1.5	10.3	26.5	7.6	0	15.8	none
CRE_PDM	HighN	nitrogen addition (250 kg/ha ammonitrate in 3 applications from January to March)	Kazakou et al. (2007) Funct Ecol (10.1111/j.1365-2435.2006.01242.x)	none	0	none	HighN	Calcaric Cambisol	CRP_MO2E14	43.6379	3.8621	52	prior to experimental treatments	0-10	20.6	348	419	232	0.1	12.5	1.2	10.2	21.6	7.8	0	15.2	none
CRE_PDM	HighN	nitrogen addition (250 kg/ha ammonitrate in 3 applications from January to March)	Kazakou et al. (2007) Funct Ecol (10.1111/j.1365-2435.2006.01242.x)	none	0	none	HighN	Calcaric Cambisol	CRP_MO2F16	43.6379	3.8621	52	prior to experimental treatments	0-10	21.3	342	406	251	0.1	14.9	1.4	10.6	25.7	7.8	0	15.5	none
CRE_PDM	HighN	nitrogen addition (250 kg/ha ammonitrate in 3 applications from January to March)	Kazakou et al. (2007) Funct Ecol (10.1111/j.1365-2435.2006.01242.x)	none	0	none	HighN	Calcaric Cambisol	CRP_MO3H03	43.6379	3.8621	52	prior to experimental treatments	0-10	20.3	324	411	264	1.1	15	1.4	10.6	25.9	7.6	0	15.3	none
CRE_PDM	HighN	nitrogen addition (250 kg/ha ammonitrate in 3 applications from January to March)	Kazakou et al. (2007) Funct Ecol (10.1111/j.1365-2435.2006.01242.x)	none	0	none	HighN	Calcaric Cambisol	CRP_MO3I08	43.6379	3.8621	52	prior to experimental treatments	0-10	19.9	327	416	256	1	12.2	1.2	10.5	21	8.1	0	14.3	none
CRE_PDM	HighN	nitrogen addition (250 kg/ha ammonitrate in 3 applications from January to March)	Kazakou et al. (2007) Funct Ecol (10.1111/j.1365-2435.2006.01242.x)	none	0	none	HighN	Calcaric Cambisol	CRP_MO3L01	43.6379	3.8621	52	prior to experimental treatments	0-10	21.1	340	428	232	2.1	15.6	1.4	11	26.9	7.9	0	15.1	none
CRE_PDM	HighN	nitrogen addition (250 kg/ha ammonitrate in 3 applications from January to March)	Kazakou et al. (2007) Funct Ecol (10.1111/j.1365-2435.2006.01242.x)	none	0	none	HighN	Calcaric Cambisol	CRP_MO3L06	43.6379	3.8621	52	prior to experimental treatments	0-10	20.9	338	437	225	4.2	13.2	1.3	10.6	22.8	8.1	0	14.4	none
CRE_PDM	LowN	no nitrogen fertilizer addition	Kazakou et al. (2007) Funct Ecol (10.1111/j.1365-2435.2006.01242.x)	none	0	none	LowN	Calcaric Cambisol	CRP_MO4H16	43.6379	3.8621	52	prior to experimental treatments	0-10	20.1	327	418	256	1.9	13.2	1.3	10.5	22.8	7.9	0	14.5	none
CRE_PDM	LowN	no nitrogen fertilizer addition	Kazakou et al. (2007) Funct Ecol (10.1111/j.1365-2435.2006.01242.x)	none	0	none	LowN	Calcaric Cambisol	CRP_MO4I10	43.6379	3.8621	52	prior to experimental treatments	0-10	20.1	331	417	253	2.1	12.7	1.2	10.4	21.9	7.9	0	15	none
CRE_PDM	LowN	no nitrogen fertilizer addition	Kazakou et al. (2007) Funct Ecol (10.1111/j.1365-2435.2006.01242.x)	none	0	none	LowN	Calcaric Cambisol	CRP_MO4K12	43.6379	3.8621	52	prior to experimental treatments	0-10	20.5	341	415	244	3.4	14.2	1.3	10.6	24.5	8.2	0	15.1	none
CRE_PDM	LowN	no nitrogen fertilizer addition	Kazakou et al. (2007) Funct Ecol (10.1111/j.1365-2435.2006.01242.x)	none	0	none	LowN	Calcaric Cambisol	CRP_MO4L15	43.6379	3.8621	52	prior to experimental treatments	0-10	21.1	367	432	201	7.6	14.7	1.4	10.6	25.3	8.2	0	15	none
CRE_PDM	LowN	no nitrogen fertilizer addition	Kazakou et al. (2007) Funct Ecol (10.1111/j.1365-2435.2006.01242.x)	none	0	none	LowN	Calcaric Cambisol	CRP_MO1	43.6379	3.8621	52	prior to experimental treatments	0-11	22.1	334	419	246	0.1	16.3	1.5	10.5	28	7.5	0	15.4	average of all soil plots from block 1 [MO1] of CRE_PDM
CRE_PDM	HighN	nitrogen addition (250 kg/ha ammonitrate in 3 applications from January to March)	Kazakou et al. (2007) Funct Ecol (10.1111/j.1365-2435.2006.01242.x)	none	0	none	HighN	Calcaric Cambisol	CRP_MO2	43.6379	3.8621	52	prior to experimental treatments	0-12	21	345	413	242	0.1	14.2	1.4	10.5	24.5	7.8	0	15.5	average of all soil plots from block 2 [MO2] of CRE_PDM
CRE_PDM	HighN	nitrogen addition (250 kg/ha ammonitrate in 3 applications from January to March)	Kazakou et al. (2007) Funct Ecol (10.1111/j.1365-2435.2006.01242.x)	none	0	none	HighN	Calcaric Cambisol	CRP_MO3	43.6379	3.8621	52	prior to experimental treatments	0-13	20.6	332	423	244	2.1	14	1.3	10.7	24.2	7.9	0	14.8	average of all soil plots from block 3 [MO3] of CRE_PDM
CRE_PDM	LowN	no nitrogen fertilizer addition	Kazakou et al. (2007) Funct Ecol (10.1111/j.1365-2435.2006.01242.x)	none	0	none	LowN	Calcaric Cambisol	CRP_MO4	43.6379	3.8621	52	prior to experimental treatments	0-14	20.5	342	421	239	3.8	13.7	1.3	10.5	23.6	8.1	0	14.9	average of all soil plots from block 4 [MO4] of CRE_PDM
Garraf	none	no treatment	Lloret & Vil� (2003) JVS (10.1111/j.1654-1103.2003.tb02164.x)	mostly fire since mid-20th century	NA	NA	none	Calcisol (Hypocalcic)	GAR_Average	41.3041	1.8915	336	prior to measurement period	0-12	18.5	105	363	532	220	20.3	1.6	12.8	35	8.2	0	42.6	none
Hautes Garrigues	FieldAge_12	12 years after field abandonment	Garnier et al. (2004) Ecology (10.1890/03-0799)	vine cultivation	0	12	none	Calcaric Cambisol	HGM_P1	43.8279	3.9265	109	during measurement period	0-10	18.6	514	377	109	632	15.3	1.4	10.6	26.4	8.3	0	NA	none
Hautes Garrigues	FieldAge_26	26 years after field abandonment	Garnier et al. (2004) Ecology (10.1890/03-0799)	vine cultivation	0	26	none	Calcaric Cambisol	HGM_P2A	43.8367	3.9338	113	during measurement period	0-10	25.6	364	546	90	437	NA	1.4	NA	NA	8.3	0	14.8	none
Hautes Garrigues	FieldAge_11	11 years after field abandonment	Garnier et al. (2004) Ecology (10.1890/03-0799)	vine cultivation	0	11	none	Calcaric Cambisol	HGM_P3	43.8372	3.9419	104	during measurement period	0-10	20	368	466	166	375	12.2	1.3	9.3	21.1	8.3	0	10.5	none
Hautes Garrigues	FieldAge_29	29 years after field abandonment	Garnier et al. (2004) Ecology (10.1890/03-0799)	vine cultivation	0	29	none	Calcaric Cambisol	HGM_P4	43.8379	3.9409	106	during measurement period	0-10	20.2	225	625	150	71	23.8	2.1	11.6	40.9	8.2	0	1.7	none
Hautes Garrigues	FieldAge_2	2 years after field abandonment	Garnier et al. (2004) Ecology (10.1890/03-0799)	vine cultivation	0	2	none	Calcaric Cambisol	HGM_P5	43.8348	3.9399	101	during measurement period	0-10	14.2	382	354	263	638	12.1	1.1	11.2	20.8	8.3	0	NA	none
Hautes Garrigues	FieldAge_35	35 years after field abandonment	Garnier et al. (2004) Ecology (10.1890/03-0799)	vine cultivation	0	35	none	Calcaric Cambisol	HGM_P7	43.8652	3.9364	123	during measurement period	0-10	24.5	458	427	115	386	31.7	2.9	10.7	54.5	8.3	0	13.2	none
Hautes Garrigues	FieldAge_8	8 years after field abandonment	Garnier et al. (2004) Ecology (10.1890/03-0799)	vine cultivation	0	8	none	Calcaric Cambisol	HGM_P8	43.8644	3.9383	114	during measurement period	0-10	27	496	448	55	431	8.9	1.2	7.6	15.3	8.2	0	15.7	none
Hautes Garrigues	FieldAge_42	42 years after field abandonment	Garnier et al. (2004) Ecology (10.1890/03-0799)	vine cultivation	0	42	none	Calcaric Cambisol	HGM_P9	43.8641	3.9387	120	during measurement period	0-10	26.6	512	429	59	380	24.7	2.6	9.5	42.6	8.2	0	15.7	none
Hautes Garrigues	FieldAge_26	26 years after field abandonment	Garnier et al. (2004) Ecology (10.1890/03-0799)	vine cultivation	0	26	none	Calcaric Cambisol	HGM_P10	43.8678	3.9398	130	during measurement period	0-10	24.2	454	447	99	390	24.8	2.4	10.5	42.7	8.3	0	11.9	none
Hautes Garrigues	FieldAge_40	40 years after field abandonment	Garnier et al. (2004) Ecology (10.1890/03-0799)	vine cultivation	0	40	none	Calcaric Cambisol	HGM_P11	43.8506	3.9015	148	during measurement period	0-10	23.3	537	399	63	613	22.1	2.3	9.5	38.2	8.1	0	11.8	none
Hautes Garrigues	FieldAge_2	2 years after field abandonment	Garnier et al. (2004) Ecology (10.1890/03-0799)	vine cultivation	0	2	none	Calcaric Cambisol	HGM_P12	43.8486	3.9002	153	during measurement period	0-10	16.4	446	423	131	657	6.4	1	6.7	11	8.5	0	NA	none
Hautes Garrigues	FieldAge_7	7 years after field abandonment	Garnier et al. (2004) Ecology (10.1890/03-0799)	vine cultivation	0	7	none	Calcaric Cambisol	HGM_P13	43.8488	3.8937	156	during measurement period	0-10	17.2	245	382	373	643	11.9	1.5	8.1	20.4	8.3	0	12	none
Hautes Garrigues	Mixed	averaged	Garnier et al. (2004) Ecology (10.1890/03-0799)	vine cultivation	0	34.33333333	none	Calcaric Cambisol	HGM_AvP7P9P10	43.8661	3.9388	124	during measurement period	0-10	25.1	475	434	91	385.3	27.1	2.6	10.2	46.6	8.3	0	13.6	average of plots P7, P9 and P10 from HGM
Hautes Garrigues	Mixed	averaged	Garnier et al. (2004) Ecology (10.1890/03-0799)	vine cultivation	0	20	none	Calcic cambisol	HGM_Average	43.8496	3.9254	123	during measurement period	0-10	21.5	417	444	139	471.1	17.6	1.8	9.6	30.4	8.3	0	11.9	none
La Fage	GF_Clc	grazed, fertilized on calcareous substrate	Gardarin et al. (2014) J App Ecol (10.1111/1365-2664.12293)	sheep grazing	0.6	0.5	HighN_HighP	Rendzic Leptosol	FAG_C1Cc	43.9316	3.0974	773	during measurement period	0-5	64.8	454	478	68	2.1	79.9	7.4	10.8	137.7	6.5	0.1	33.2	none
La Fage	GF_Clc	grazed, fertilized on calcareous substrate	Gardarin et al. (2014) J App Ecol (10.1111/1365-2664.12293)	sheep grazing	0.6	0.5	HighN_HighP	Rendzic Leptosol	FAG_C2Cc	43.9313	3.0991	770	during measurement period	0-5	57.4	362	530	108	6.1	72.7	6.4	11.4	125.3	6.5	0.1	31.4	none
La Fage	GF_Dlm	grazed, fertilized on dolomitic substrate	Gardarin et al. (2014) J App Ecol (10.1111/1365-2664.12293)	sheep grazing	0.6	0.5	HighN_HighP	Dolomitic Rendzic Leptosol	FAG_C1Dm	43.9307	3.0965	767	during measurement period	0-5	61.9	105	637	258	86.1	96	9	10.6	165.5	7.4	0	43.7	none
La Fage	GF_Dlm	grazed, fertilized on dolomitic substrate	Gardarin et al. (2014) J App Ecol (10.1111/1365-2664.12293)	sheep grazing	0.6	0.5	HighN_HighP	Dolomitic Rendzic Leptosol	FAG_C2Dm	43.9301	3.0987	771	during measurement period	0-5	70.6	116	606	278	62.9	95.7	9	10.6	165	7.4	0	46.2	none
La Fage	GU_Clc	grazed, unfertilized on calcareous substrate	Gardarin et al. (2014) J App Ecol (10.1111/1365-2664.12293)	sheep grazing	0.2	0.5	none	Rendzic Leptosol	FAG_P4Cc	43.933	3.0927	783	during measurement period	0-5	51.3	143	619	238	64.7	79.7	6.7	12	137.4	7.7	0	30.3	none
La Fage	GU_Clc	grazed, unfertilized on calcareous substrate	Gardarin et al. (2014) J App Ecol (10.1111/1365-2664.12293)	sheep grazing	0.2	0.5	none	Rendzic Leptosol	FAG_P9Cc	43.93	3.1011	771	during measurement period	0-5	65.2	350	577	73	1.2	67	5.6	11.9	115.5	6.6	0	30.3	none
La Fage	GU_Clc	grazed, unfertilized on calcareous substrate	Gardarin et al. (2014) J App Ecol (10.1111/1365-2664.12293)	sheep grazing	0.2	0.5	none	Rendzic Leptosol	FAG_P10Cc	43.9277	3.1086	774	during measurement period	0-5	56.7	293	586	121	5.6	64.3	5.7	11.3	110.9	7.2	0	39.6	none
La Fage	GU_Dlm	grazed, unfertilized on dolomitic substrate	Gardarin et al. (2014) J App Ecol (10.1111/1365-2664.12293)	sheep grazing	0.2	0.5	none	Dolomitic Rendzic Leptosol	FAG_P4Dm	43.9319	3.0922	772	during measurement period	0-5	61.7	276	624	100	1	57.3	5.1	11.2	98.8	6.4	0	25.6	none
La Fage	GU_Dlm	grazed, unfertilized on dolomitic substrate	Gardarin et al. (2014) J App Ecol (10.1111/1365-2664.12293)	sheep grazing	0.2	0.5	none	Dolomitic Rendzic Leptosol	FAG_P9Dm	43.9284	3.1011	780	during measurement period	0-5	42.8	172	444	384	146	78.9	4.9	16.1	136	7.7	0	26.8	none
La Fage	GU_Dlm	grazed, unfertilized on dolomitic substrate	Gardarin et al. (2014) J App Ecol (10.1111/1365-2664.12293)	sheep grazing	0.2	0.5	none	Dolomitic Rendzic Leptosol	FAG_P10Dm	43.9271	3.1049	789	during measurement period	0-5	35.2	165	290	545	275	94.6	5.9	16.1	163.1	7.8	0	23.2	none
La Fage	CT_Clc	ungrazed, unfertilized on calcareous substrate	Gardarin et al. (2014) J App Ecol (10.1111/1365-2664.12293)	sheep grazing	0	20	none	Rendzic Leptosol	FAG_ControlCc	43.9248	3.0954	786	during measurement period	0-5	61.8	313	521	166	26.7	67.2	5.5	12.2	115.9	7.8	0	44.2	none
La Fage	CT_Dlm	ungrazed, unfertilized on dolomitic substrate	Gardarin et al. (2014) J App Ecol (10.1111/1365-2664.12293)	sheep grazing	0	20	none	Dolomitic Rendzic Leptosol	FAG_ControlDm1	43.9254	3.0953	786	during measurement period	0-5	47.1	167	347	486	349	91.9	7.1	12.9	158.4	7.8	0	27.5	none
La Fage	CT_Dlm	ungrazed, unfertilized on dolomitic substrate	Gardarin et al. (2014) J App Ecol (10.1111/1365-2664.12293)	sheep grazing	0	20	none	Dolomitic Rendzic Leptosol	FAG_ControlDm2	43.9249	3.0965	792	during measurement period	0-5	35.3	168	209	623	469	88	6.3	14.1	151.7	7.8	0	22.9	none
La Fage	CT_Dlm	ungrazed, unfertilized on dolomitic substrate	Gardarin et al. (2014) J App Ecol (10.1111/1365-2664.12293)	sheep grazing	0	20	none	Dolomitic Rendzic Leptosol	FAG_ControlDm	43.9253	3.0958	789	during measurement period	0-5	41.2	167.5	278	554.5	409	89.95	6.7	13.5	155.05	7.8	0	25.2	none
La Fage	GU_Deep	grazed, unfertilized on deep soil	Bernard-Verdier et al. (2012) J Ecol (10.1111/1365-2745.12003)	sheep grazing	0.2	0.5	none	Dolomitic Rendzic Leptosol	FAG_P1D	43.9231	3.102	815	during measurement period	0-45	33.5	506	461	33	212	44.2	4.2	10.6	76.2	7.7	0	22.3	none
La Fage	GU_Medium	grazed, unfertilized on soil of intermediate depth	Bernard-Verdier et al. (2012) J Ecol (10.1111/1365-2745.12003)	sheep grazing	0.2	0.5	none	Dolomitic Rendzic Leptosol	FAG_P1M	43.9225	3.1032	820	during measurement period	0-30	25.8	656	275	69	658	49	4.3	11.3	84.5	7.9	0	14.8	none
La Fage	GU_Shallow	grazed, unfertilized on shallow soil	Bernard-Verdier et al. (2012) J Ecol (10.1111/1365-2745.12003)	sheep grazing	0.2	0.5	none	Dolomitic Rendzic Leptosol	FAG_P1S	43.9217	3.1051	830	during measurement period	0-20	16.2	433	226	341	835	36.7	3.1	13.6	63.3	8.1	0	9.4	none
La Fage	GU_Deep	grazed, unfertilized on deep soil	Bernard-Verdier et al. (2012) J Ecol (10.1111/1365-2745.12003)	sheep grazing	0.2	0.5	none	Dolomitic Rendzic Leptosol	FAG_P6D	43.931	3.0902	766	during measurement period	0-25	33.2	538	415	47	26	39.8	3.6	10.9	68.6	7.4	0	22.5	none
La Fage	GU_Medium	grazed, unfertilized on soil of intermediate depth	Bernard-Verdier et al. (2012) J Ecol (10.1111/1365-2745.12003)	sheep grazing	0.2	0.5	none	Dolomitic Rendzic Leptosol	FAG_P6M	43.9309	3.0898	765	during measurement period	0-30	16.3	559	360	81	787	28.6	3.1	9.1	49.2	7.9	0	10.4	none
La Fage	GU_Shallow	grazed, unfertilized on shallow soil	Bernard-Verdier et al. (2012) J Ecol (10.1111/1365-2745.12003)	sheep grazing	0.2	0.5	none	Dolomitic Rendzic Leptosol	FAG_P6S	43.9301	3.0891	769	during measurement period	0-35	14.2	654	309	37	885	30.1	3.3	9	51.8	8.1	0	10.4	none
La Fage	GU_Deep	grazed, unfertilized on deep soil	Bernard-Verdier et al. (2012) J Ecol (10.1111/1365-2745.12003)	sheep grazing	0.2	0.5	none	Dolomitic Rendzic Leptosol	FAG_P8D	43.9286	3.0965	771	during measurement period	0-50	32.9	557	402	41	2	35	2.8	12.4	60.4	6.6	0	21	none
La Fage	GU_Medium	grazed, unfertilized on soil of intermediate depth	Bernard-Verdier et al. (2012) J Ecol (10.1111/1365-2745.12003)	sheep grazing	0.2	0.5	none	Dolomitic Rendzic Leptosol	FAG_P8M	43.9293	3.0973	768	during measurement period	0-20	24	668	286	45	767	48.7	4.6	10.4	84	7.6	0	15.2	none
La Fage	GU_Shallow	grazed, unfertilized on shallow soil	Bernard-Verdier et al. (2012) J Ecol (10.1111/1365-2745.12003)	sheep grazing	0.2	0.5	none	Dolomitic Rendzic Leptosol	FAG_P8S	43.9279	3.0977	778	during measurement period	0-30	21	715	215	69	925	22.5	2.5	8.9	38.8	7.9	0	8.5	none
La Fage	GU_Deep	grazed, unfertilized on deep soil	Bernard-Verdier et al. (2012) J Ecol (10.1111/1365-2745.12003)	sheep grazing	0.2	0.5	none	Dolomitic Rendzic Leptosol	FAG_P10D	43.9281	3.1066	777	during measurement period	0-50	26.1	575	388	37	469	35.6	3.2	11	61.4	7.8	0	18.5	none
La Fage	GU_Medium	grazed, unfertilized on soil of intermediate depth	Bernard-Verdier et al. (2012) J Ecol (10.1111/1365-2745.12003)	sheep grazing	0.2	0.5	none	Dolomitic Rendzic Leptosol	FAG_P10M	43.9279	3.1069	778	during measurement period	0-50	23.4	632	320	48	613	38.4	3.5	11.1	66.2	7.9	0	14	none
La Fage	GU_Shallow	grazed, unfertilized on shallow soil	Bernard-Verdier et al. (2012) J Ecol (10.1111/1365-2745.12003)	sheep grazing	0.2	0.5	none	Dolomitic Rendzic Leptosol	FAG_P10S	43.928	3.1075	778	during measurement period	0-30	17.6	617	308	75	822	32.4	3.5	9.3	55.8	7.8	0	11.5	none
La Fage	GF_Clc	grazed, fertilized on calcareous substrate	Gardarin et al. (2014) J App Ecol (10.1111/1365-2664.12293)	sheep grazing	0.6	0.5	HighN_HighP	Rendzic Leptosol	FAG_AvC1C2Cc	43.9315	3.101	771	during measurement period	0-5	61.1	408	504	88	4.1	76.3	6.9	11.1	131.5	6.5	0.1	32.3	average of plots C1 and C2 on calcareous substrate in La Fage
La Fage	GF_Dlm	grazed, fertilized on dolomitic substrate	Gardarin et al. (2014) J App Ecol (10.1111/1365-2664.12293)	sheep grazing	0.6	0.5	HighN_HighP	Dolomitic Rendzic Leptosol	FAG_AvC1C2Dm	43.9304	3.0974	770	during measurement period	0-5	66.3	111	622	268	74.5	95.9	9	10.6	165.3	7.4	0	45	average of plots C1 and C2 on dolomitic substrate in La Fage
La Fage	Mixed	averaged	Gardarin et al. (2014) J App Ecol (10.1111/1365-2664.12293)	sheep grazing	0.2	2.84	none	Dolomitic Rendzic Leptosol	FAG_Average	43.927	3.0997	774	during measurement period	0-50	39.8	408	417	175	339.9	59	5.1	11.6	101.7	7.5	0	24.1	average of all soil plots from La Fage
La Fage	GU_Dlm	grazed, unfertilized on dolomitic substrate	Gardarin et al. (2014) J App Ecol (10.1111/1365-2664.12293)	sheep grazing	0.2	0.5	none	Dolomitic Rendzic Leptosol	FAG_AvP4P9P10Dm	43.9262	3.0954	780	during measurement period	0-5	46.6	204	453	343	140.7	76.9	5.3	14.5	132.6	7.3	0	25.2	average of plots P4, P9 and P10 on dolomitic substrate in La Fage
La Fage	GU_Clc	grazed, unfertilized on calcareous substrate	Gardarin et al. (2014) J App Ecol (10.1111/1365-2664.12293)	sheep grazing	0.2	0.5	none	Rendzic Leptosol	FAG_AvP4P9P10Cc	43.9262	3.0954	780	during measurement period	0-5	57.7	262	594	144	23.8	70.3	6	11.7	121.3	7.2	0	33.4	average of plots P4, P9 and P10 on calcareous substrate in La Fage
La Fage	GU_Deep	grazed, unfertilized on deep soil	Bernard-Verdier et al. (2012) J Ecol (10.1111/1365-2745.12003)	sheep grazing	0.2	0.5	none	Dolomitic Rendzic Leptosol	FAG_AvP6P8D	43.9286	3.0924	766	during measurement period	0-50	33.1	548	409	44	14	37.4	3.2	11.7	64.5	7	0	21.8	average of plots P6 and P8 for deep soils in La Fage
La Fage	GU_Medium	grazed, unfertilized on soil of intermediate depth	Bernard-Verdier et al. (2012) J Ecol (10.1111/1365-2745.12003)	sheep grazing	0.2	0.5	none	Dolomitic Rendzic Leptosol	FAG_AvP6P8M	43.9286	3.0924	766	during measurement period	0-30	20.2	614	323	63	777	38.7	3.9	9.8	66.6	7.8	0	12.8	average of plots P6 and P8 for soils of medium depth in La Fage
La Fage	GU_Shallow	grazed, unfertilized on shallow soil	Bernard-Verdier et al. (2012) J Ecol (10.1111/1365-2745.12003)	sheep grazing	0.2	0.5	none	Dolomitic Rendzic Leptosol	FAG_AvP6P8S	43.9286	3.0924	766	during measurement period	0-35	17.6	685	262	53	905	26.3	2.9	9	45.3	8	0	9.4	average of plots P6 and P8 for shallow soils in La Fage
La Fage	CT_Mixed	ungrazed, unfertilized (averaged)	Gardarin et al. (2014) J App Ecol (10.1111/1365-2664.12293)	sheep grazing	0	20	none	Dolomitic Rendzic Leptosol	FAG_AvControl	43.9252	3.0961	791	during measurement period	0-5	48.1	216	359	425	281.6	82.4	6.3	13.1	142	7.8	0	31.5	average of control plots in La Fage
Les Agros	none	no treatment	Garnier et al. (2001) New Phyt (10.1046/j.0028-646x.2001.00239.x)	grazing, cutting	0	50	none	Calcaric Cambisol	AGR_Creek	43.6236	6.5856	407	during measurement period	0-10	15.5	141	246	613	552	40.4	1.4	29.5	69.7	8.2	0	7.7	none
Les Agros	none	no treatment	Garnier et al. (2001) New Phyt (10.1046/j.0028-646x.2001.00239.x)	grazing, cutting	0.1	5	none	Calcaric Cambisol	AGR_ParkArea	43.6251	6.5862	460	during measurement period	0-10	38	436	332	232	170	82	4.7	17.6	141.4	8	0	28.6	none
Les Agros	none	no treatment	Garnier et al. (2001) New Phyt (10.1046/j.0028-646x.2001.00239.x)	grazing, cutting	0.1	5	none	Calcaric Cambisol	AGR_RainGauge	43.6249	6.586	451	during measurement period	0-10	46.2	521	339	140	96	97.9	7	14	168.7	7.9	0	38.1	none
Les Agros	none	no treatment	Garnier et al. (2001) New Phyt (10.1046/j.0028-646x.2001.00239.x)	grazing, cutting	0.1	5	none	Calcaric Cambisol	AGR_SouthTerrace	43.6248	6.5867	450	during measurement period	0-10	44.1	447	398	155	170	109.6	7.3	15.1	188.9	7.9	0.1	33.3	none
Les Agros	none	no treatment	Garnier et al. (2001) New Phyt (10.1046/j.0028-646x.2001.00239.x)	grazing, cutting	0.1	16.25	none	Calcaric Cambisol	AGR_Average	43.6241	6.5812	423	during measurement period	0-10	36	386	329	285	247	82.5	5.1	19.1	142.2	8	0	26.9	average of all soil plots from Les Agros
