# Supplementary material for: FAIRTraits: An enriched, FAIR‐compliant database of plant traits from Mediterranean populations of 240 species
Source: Ecology. 2025 Sep 24;106(9):e70219. doi: 10.1002/ecy.70219 (PMC12460199; doi:10.1002/ecy.70219)
Supplement: Supplementary file 1 — Data S1: [file ECY-106-e70219-s001.zip › Data files/FAIRTraits_MeteoSitesMonth.txt]

siteName	siteLatitude	siteLongitude	siteMinAltitude	siteMaxAltitude	siteMeteoStationName	siteMeteoStationID	siteDistMeteoStation	siteMeteoStationLatitude	siteMeteoStationLongitude	siteMeteoStationAltitude	siteMeteoStationCalculationPeriod	siteMeteoStationMonth	siteMeteoStationMMT	siteMeteoStationMMMaxT	siteMeteoStationMMMinT	siteMeteoStationMMP	siteMeteoStationMMETP
Cazarils	43.764	3.703	240	310	SAINT-MARTIN-DE-LONDRES	34274001	3300	43.785	3.73	194	1981-2010	1	5.49	10.74	0.24	90.8	NA
Cazarils	43.764	3.703	240	310	SAINT-MARTIN-DE-LONDRES	34274001	3300	43.785	3.73	194	1981-2010	2	6.15	11.77	0.53	78.8	NA
Cazarils	43.764	3.703	240	310	SAINT-MARTIN-DE-LONDRES	34274001	3300	43.785	3.73	194	1981-2010	3	9.17	15.15	3.19	62.5	NA
Cazarils	43.764	3.703	240	310	SAINT-MARTIN-DE-LONDRES	34274001	3300	43.785	3.73	194	1981-2010	4	11.85	17.65	6.04	91.1	NA
Cazarils	43.764	3.703	240	310	SAINT-MARTIN-DE-LONDRES	34274001	3300	43.785	3.73	194	1981-2010	5	15.66	21.73	9.59	78.6	NA
Cazarils	43.764	3.703	240	310	SAINT-MARTIN-DE-LONDRES	34274001	3300	43.785	3.73	194	1981-2010	6	19.71	26.46	12.94	53.8	NA
Cazarils	43.764	3.703	240	310	SAINT-MARTIN-DE-LONDRES	34274001	3300	43.785	3.73	194	1981-2010	7	22.7	29.96	15.43	26.1	NA
Cazarils	43.764	3.703	240	310	SAINT-MARTIN-DE-LONDRES	34274001	3300	43.785	3.73	194	1981-2010	8	22.41	29.68	15.14	52.7	NA
Cazarils	43.764	3.703	240	310	SAINT-MARTIN-DE-LONDRES	34274001	3300	43.785	3.73	194	1981-2010	9	18.34	25.02	11.65	123.6	NA
Cazarils	43.764	3.703	240	310	SAINT-MARTIN-DE-LONDRES	34274001	3300	43.785	3.73	194	1981-2010	10	14.3	19.53	9.06	163.4	NA
Cazarils	43.764	3.703	240	310	SAINT-MARTIN-DE-LONDRES	34274001	3300	43.785	3.73	194	1981-2010	11	9.19	14.27	4.11	127.2	NA
Cazarils	43.764	3.703	240	310	SAINT-MARTIN-DE-LONDRES	34274001	3300	43.785	3.73	194	1981-2010	12	6.19	11.21	1.16	126.3	NA
Camp Redon	43.638	3.862	52	52	CEFE_CAMPREDON	none	25	43.638	3.862	52	1985-2014	1	6.58	11.45	1.8	69.1	NA
Camp Redon	43.638	3.862	52	52	CEFE_CAMPREDON	none	25	43.638	3.862	52	1985-2014	2	7.26	12.42	1.9	52.6	NA
Camp Redon	43.638	3.862	52	52	CEFE_CAMPREDON	none	25	43.638	3.862	52	1985-2014	3	10.23	15.72	4.72	44.6	NA
Camp Redon	43.638	3.862	52	52	CEFE_CAMPREDON	none	25	43.638	3.862	52	1985-2014	4	12.89	18.11	7.68	63.7	NA
Camp Redon	43.638	3.862	52	52	CEFE_CAMPREDON	none	25	43.638	3.862	52	1985-2014	5	16.89	22.25	11.69	50.8	NA
Camp Redon	43.638	3.862	52	52	CEFE_CAMPREDON	none	25	43.638	3.862	52	1985-2014	6	20.82	26.44	15.13	32.7	NA
Camp Redon	43.638	3.862	52	52	CEFE_CAMPREDON	none	25	43.638	3.862	52	1985-2014	7	23.81	29.71	17.99	23.5	NA
Camp Redon	43.638	3.862	52	52	CEFE_CAMPREDON	none	25	43.638	3.862	52	1985-2014	8	23.66	29.63	17.76	37.6	NA
Camp Redon	43.638	3.862	52	52	CEFE_CAMPREDON	none	25	43.638	3.862	52	1985-2014	9	19.63	25.36	14	110.9	NA
Camp Redon	43.638	3.862	52	52	CEFE_CAMPREDON	none	25	43.638	3.862	52	1985-2014	10	15.75	20.45	11.06	121.3	NA
Camp Redon	43.638	3.862	52	52	CEFE_CAMPREDON	none	25	43.638	3.862	52	1985-2014	11	10.42	14.96	5.62	92.7	NA
Camp Redon	43.638	3.862	52	52	CEFE_CAMPREDON	none	25	43.638	3.862	52	1985-2014	12	7.44	12.13	2.67	80.6	NA
Garraf	41.304	1.892	250	350	BARCELONA AEROPUERTO	76	15000	41.293	2.07	4	1981-2010	1	9.2	13.6	4.7	36.8	NA
Garraf	41.304	1.892	250	350	BARCELONA AEROPUERTO	76	15000	41.293	2.07	4	1981-2010	2	9.9	14.3	5.4	35.1	NA
Garraf	41.304	1.892	250	350	BARCELONA AEROPUERTO	76	15000	41.293	2.07	4	1981-2010	3	11.8	16.1	7.4	35.5	NA
Garraf	41.304	1.892	250	350	BARCELONA AEROPUERTO	76	15000	41.293	2.07	4	1981-2010	4	13.7	18	9.4	40.4	NA
Garraf	41.304	1.892	250	350	BARCELONA AEROPUERTO	76	15000	41.293	2.07	4	1981-2010	5	16.9	21.1	12.8	47.3	NA
Garraf	41.304	1.892	250	350	BARCELONA AEROPUERTO	76	15000	41.293	2.07	4	1981-2010	6	20.9	24.9	16.8	29.6	NA
Garraf	41.304	1.892	250	350	BARCELONA AEROPUERTO	76	15000	41.293	2.07	4	1981-2010	7	23.9	28	19.8	20.7	NA
Garraf	41.304	1.892	250	350	BARCELONA AEROPUERTO	76	15000	41.293	2.07	4	1981-2010	8	24.4	28.5	20.2	62.0	NA
Garraf	41.304	1.892	250	350	BARCELONA AEROPUERTO	76	15000	41.293	2.07	4	1981-2010	9	21.7	26	17.4	81.0	NA
Garraf	41.304	1.892	250	350	BARCELONA AEROPUERTO	76	15000	41.293	2.07	4	1981-2010	10	17.8	22.1	13.5	91.0	NA
Garraf	41.304	1.892	250	350	BARCELONA AEROPUERTO	76	15000	41.293	2.07	4	1981-2010	11	13	17.3	8.6	58.8	NA
Garraf	41.304	1.892	250	350	BARCELONA AEROPUERTO	76	15000	41.293	2.07	4	1981-2010	12	10	14.3	5.7	40.3	NA
HGM	43.852	3.925	100	160	SAINT-MARTIN-DE-LONDRES	34274001	17260	43.785	3.73	194	1981-2010	1	5.49	10.74	0.24	90.8	NA
HGM	43.852	3.925	100	160	SAINT-MARTIN-DE-LONDRES	34274001	17260	43.785	3.73	194	1981-2010	2	6.15	11.77	0.53	78.8	NA
HGM	43.852	3.925	100	160	SAINT-MARTIN-DE-LONDRES	34274001	17260	43.785	3.73	194	1981-2010	3	9.17	15.15	3.19	62.5	NA
HGM	43.852	3.925	100	160	SAINT-MARTIN-DE-LONDRES	34274001	17260	43.785	3.73	194	1981-2010	4	11.85	17.65	6.04	91.1	NA
HGM	43.852	3.925	100	160	SAINT-MARTIN-DE-LONDRES	34274001	17260	43.785	3.73	194	1981-2010	5	15.66	21.73	9.59	78.6	NA
HGM	43.852	3.925	100	160	SAINT-MARTIN-DE-LONDRES	34274001	17260	43.785	3.73	194	1981-2010	6	19.71	26.46	12.94	53.8	NA
HGM	43.852	3.925	100	160	SAINT-MARTIN-DE-LONDRES	34274001	17260	43.785	3.73	194	1981-2010	7	22.7	29.96	15.43	26.1	NA
HGM	43.852	3.925	100	160	SAINT-MARTIN-DE-LONDRES	34274001	17260	43.785	3.73	194	1981-2010	8	22.41	29.68	15.14	52.7	NA
HGM	43.852	3.925	100	160	SAINT-MARTIN-DE-LONDRES	34274001	17260	43.785	3.73	194	1981-2010	9	18.34	25.02	11.65	123.6	NA
HGM	43.852	3.925	100	160	SAINT-MARTIN-DE-LONDRES	34274001	17260	43.785	3.73	194	1981-2010	10	14.3	19.53	9.06	163.4	NA
HGM	43.852	3.925	100	160	SAINT-MARTIN-DE-LONDRES	34274001	17260	43.785	3.73	194	1981-2010	11	9.19	14.27	4.11	127.2	NA
HGM	43.852	3.925	100	160	SAINT-MARTIN-DE-LONDRES	34274001	17260	43.785	3.73	194	1981-2010	12	6.19	11.21	1.16	126.3	NA
HGM	43.852	3.925	100	160	VIC-LE-FESQ	30349001	12070	43.87	4.072	45	1981-2010	1	5.57	10.98	0.16	77.1	NA
HGM	43.852	3.925	100	160	VIC-LE-FESQ	30349001	12070	43.87	4.072	45	1981-2010	2	6.3	12.17	0.43	67.5	NA
HGM	43.852	3.925	100	160	VIC-LE-FESQ	30349001	12070	43.87	4.072	45	1981-2010	3	9.32	15.66	2.98	52.7	NA
HGM	43.852	3.925	100	160	VIC-LE-FESQ	30349001	12070	43.87	4.072	45	1981-2010	4	11.99	18.18	5.79	81.5	NA
HGM	43.852	3.925	100	160	VIC-LE-FESQ	30349001	12070	43.87	4.072	45	1981-2010	5	15.93	22.36	9.5	70.4	NA
HGM	43.852	3.925	100	160	VIC-LE-FESQ	30349001	12070	43.87	4.072	45	1981-2010	6	19.94	27.1	12.77	48.8	NA
HGM	43.852	3.925	100	160	VIC-LE-FESQ	30349001	12070	43.87	4.072	45	1981-2010	7	22.87	30.49	15.24	26.6	NA
HGM	43.852	3.925	100	160	VIC-LE-FESQ	30349001	12070	43.87	4.072	45	1981-2010	8	22.55	30.05	15.04	49.1	NA
HGM	43.852	3.925	100	160	VIC-LE-FESQ	30349001	12070	43.87	4.072	45	1981-2010	9	18.51	25.41	11.61	120.2	NA
HGM	43.852	3.925	100	160	VIC-LE-FESQ	30349001	12070	43.87	4.072	45	1981-2010	10	14.51	19.94	9.07	144.2	NA
HGM	43.852	3.925	100	160	VIC-LE-FESQ	30349001	12070	43.87	4.072	45	1981-2010	11	9.31	14.54	4.09	109.4	NA
HGM	43.852	3.925	100	160	VIC-LE-FESQ	30349001	12070	43.87	4.072	45	1981-2010	12	6.27	11.36	1.17	104.1	NA
La Fage	43.927	3.099	765	830	LA FAGE	12232001	950	43.919	3.095	819	1993-2022	1	2.4	5.62	-0.06	89.3	7.81
La Fage	43.927	3.099	765	830	LA FAGE	12232001	950	43.919	3.095	819	1993-2022	2	2.88	6.87	-0.01	65.5	20.88
La Fage	43.927	3.099	765	830	LA FAGE	12232001	950	43.919	3.095	819	1993-2022	3	5.65	10.47	2.11	69.4	50.94
La Fage	43.927	3.099	765	830	LA FAGE	12232001	950	43.919	3.095	819	1993-2022	4	8.2	13.4	4.31	105.6	77.21
La Fage	43.927	3.099	765	830	LA FAGE	12232001	950	43.919	3.095	819	1993-2022	5	12.01	17.39	7.93	96.4	109
La Fage	43.927	3.099	765	830	LA FAGE	12232001	950	43.919	3.095	819	1993-2022	6	16.29	22.01	11.57	59	139.98
La Fage	43.927	3.099	765	830	LA FAGE	12232001	950	43.919	3.095	819	1993-2022	7	18.67	24.91	13.52	47.7	154.79
La Fage	43.927	3.099	765	830	LA FAGE	12232001	950	43.919	3.095	819	1993-2022	8	18.56	24.9	13.65	49	131.9
La Fage	43.927	3.099	765	830	LA FAGE	12232001	950	43.919	3.095	819	1993-2022	9	14.55	20.15	10.49	93.4	81.12
La Fage	43.927	3.099	765	830	LA FAGE	12232001	950	43.919	3.095	819	1993-2022	10	10.95	15.19	7.98	117.3	37.42
La Fage	43.927	3.099	765	830	LA FAGE	12232001	950	43.919	3.095	819	1993-2022	11	5.82	9.21	3.35	130.2	12
La Fage	43.927	3.099	765	830	LA FAGE	12232001	950	43.919	3.095	819	1993-2022	12	3.48	6.6	1.06	101.4	5.69
Les Agros	43.625	6.586	405	465	BARGEMON	83011001	1440	43.622	6.565	372	1988-1998	1	6.4	12.8	-0.1	121.1	NA
Les Agros	43.625	6.586	405	465	BARGEMON	83011001	1440	43.622	6.565	372	1988-1998	2	7.1	14.3	0	54	NA
Les Agros	43.625	6.586	405	465	BARGEMON	83011001	1440	43.622	6.565	372	1988-1998	3	9.9	17.4	2.4	48.6	NA
Les Agros	43.625	6.586	405	465	BARGEMON	83011001	1440	43.622	6.565	372	1988-1998	4	11.1	18.2	4	125.8	NA
Les Agros	43.625	6.586	405	465	BARGEMON	83011001	1440	43.622	6.565	372	1988-1998	5	15.5	23.3	7.7	72.7	NA
Les Agros	43.625	6.586	405	465	BARGEMON	83011001	1440	43.622	6.565	372	1988-1998	6	18.9	26.8	11	60.7	NA
Les Agros	43.625	6.586	405	465	BARGEMON	83011001	1440	43.622	6.565	372	1988-1998	7	22.6	31.3	13.9	20.8	NA
Les Agros	43.625	6.586	405	465	BARGEMON	83011001	1440	43.622	6.565	372	1988-1998	8	23	31.6	14.3	47.8	NA
Les Agros	43.625	6.586	405	465	BARGEMON	83011001	1440	43.622	6.565	372	1988-1998	9	18.3	25.9	10.7	120.9	NA
Les Agros	43.625	6.586	405	465	BARGEMON	83011001	1440	43.622	6.565	372	1988-1998	10	14.3	20.6	7.9	167.1	NA
Les Agros	43.625	6.586	405	465	BARGEMON	83011001	1440	43.622	6.565	372	1988-1998	11	9.3	15.3	3.2	123	NA
Les Agros	43.625	6.586	405	465	BARGEMON	83011001	1440	43.622	6.565	372	1988-1998	12	6.6	12.7	0.6	90.5	NA
