# Supplementary material for: FAIRTraits: An enriched, FAIR‐compliant database of plant traits from Mediterranean populations of 240 species
Source: Ecology. 2025 Sep 24;106(9):e70219. doi: 10.1002/ecy.70219 (PMC12460199; doi:10.1002/ecy.70219)
Supplement: Supplementary file 1 — Data S1: [file ECY-106-e70219-s001.zip › Data files/FAIRTraits_MeteoSitesYear.txt]

siteName	siteLatitude	siteLongitude	siteMinAltitude	siteMaxAltitude	siteMeteoStationName	siteMeteoStationID	siteDistMeteoStation	siteMeteoStationLatitude	siteMeteoStationLongitude	siteMeteoStationAltitude	siteMeteoStationCalculationPeriod	siteMeteoStationMAT	siteMeteoStationMColdM	siteMeteoStationMWarM	siteMeteoStationMAP	siteMeteoStationETP
Cazarils	43.764	3.703	240	310	SAINT-MARTIN-DE-LONDRES	34274001	3300	43.785	3.73	194	1981-2010	13.5	0.24	30	1075	1294
Camp Redon	43.638	3.862	52	52	CEFE_CAMPREDON	none	25	43.638	3.862	52	1985-2014	14.6	5.65	24.3	780	1238
Garraf	41.304	1.892	250	350	BARCELONA AEROPUERTO	76	15000	41.293	2.07	4	1981-2010	16.1	4.7	28.5	588	987
HGM	43.852	3.925	100	160	SAINT-MARTIN-DE-LONDRES	34274001	17260	43.785	3.73	194	1981-2010	13.5	0.24	30	1075	1294
HGM	43.852	3.925	100	160	VIC-LE-FESQ	30349001	12070	43.87	4.072	45	1981-2010	13.6	0.16	30.5	952	1294
La Fage	43.927	3.099	765	830	LA FAGE	12232001	950	43.919	3.095	819	1993-2022	10	1.22	19.4	1024	829
Les Agros	43.625	6.586	405	465	BARGEMON	83011001	1440	43.622	6.565	372	1988-1998	13.6	-1.1	31.9	1041	NA
