# Supplementary material for: FAIRTraits: An enriched, FAIR‐compliant database of plant traits from Mediterranean populations of 240 species
Source: Ecology. 2025 Sep 24;106(9):e70219. doi: 10.1002/ecy.70219 (PMC12460199; doi:10.1002/ecy.70219)
Supplement: Supplementary file 1 — Data S1: [file ECY-106-e70219-s001.zip › Data files/FAIRTraits_PlotCorrespondence.txt]

siteName	traitPlotTreatment	traitPlotID	soilPlotID
Cazarils	none	CAZ_A2	CAZ_TrA1-2
Cazarils	none	CAZ_C1	CAZ_TrA9
Cazarils	none	CAZ_C1	CAZ_TrA5-6-7
Cazarils	none	CAZ_CIEPAD	CAZ_Average
Cazarils	none	CAZ_E1	CAZ_TrA5-6-7
Cazarils	none	CAZ_E1E2	CAZ_TrA5-6-7
Cazarils	none	CAZ_E1E4	CAZ_TrA5-6-7
Cazarils	none	CAZ_E2	CAZ_TrA9
Cazarils	none	CAZ_E2	CAZ_TrA5-6-7
Cazarils	none	CAZ_E2P3	CAZ_TrA8
Cazarils	none	CAZ_E3	CAZ_TrA8
Cazarils	none	CAZ_E3P3	CAZ_TrA8
Cazarils	none	CAZ_E3P4	CAZ_TrA8
Cazarils	none	CAZ_E4	CAZ_Average
Cazarils	none	CAZ_Farmhouse	CAZ_Average
Cazarils	none	CAZ_Farmhouse	CAZ_TrA1-2
Cazarils	none	CAZ_N586	CAZ_Average
Cazarils	none	CAZ_NA	CAZ_Average
Cazarils	none	CAZ_P1P2	CAZ_TrA10-11
Cazarils	none	CAZ_Road	CAZ_Average
Cazarils	none	CAZ_TrB	CAZ_Average
Cazarils	none	CAZ_TrE	CAZ_Average
Cazarils	none	CAZ_TrJ	CAZ_Average
Cazarils	none	CAZ_Walls	CAZ_TrA9
CRE_O2LA	Ambient	CRO_J2	CRO_Average
CRE_O2LA	Ambient	CRO_J6	CRO_Average
CRE_O2LA	Ambient	CRO_J7	CRO_Average
CRE_O2LA	Ambient	CRO_L1	CRO_Average
CRE_O2LA	Ambient	CRO_L3	CRO_Average
CRE_O2LA	Ambient	CRO_L5	CRO_Average
CRE_O2LA	Ambient	CRO_N2	CRO_Average
CRE_O2LA	Ambient	CRO_N6	CRO_Average
CRE_O2LA	Ambient	CRO_N7	CRO_Average
CRE_O2LA	Ambient	CRO_NA	CRO_Average
CRE_O2LA	Ambient	CRO_P2	CRO_Average
CRE_O2LA	Ambient	CRO_P3	CRO_Average
CRE_O2LA	Ambient	CRO_P5	CRO_Average
CRE_O2LA	Ambient	CRO_Q10	CRO_Average
CRE_O2LA	Ambient	CRO_Q11	CRO_Average
CRE_O2LA	Ambient	CRO_Q12	CRO_Average
CRE_O2LA	Ambient	CRO_Q13	CRO_Average
CRE_O2LA	Ambient	CRO_Q14	CRO_Average
CRE_O2LA	Ambient	CRO_Q15	CRO_Average
CRE_O2LA	Ambient	CRO_Q2	CRO_Average
CRE_O2LA	Ambient	CRO_Q3	CRO_Average
CRE_O2LA	Ambient	CRO_Q4	CRO_Average
CRE_O2LA	Ambient	CRO_Q6	CRO_Average
CRE_O2LA	Ambient	CRO_Q7	CRO_Average
CRE_O2LA	Ambient	CRO_Q8	CRO_Average
CRE_O2LA	Ambient	CRO_Q9	CRO_Average
CRE_O2LA	Ambient	CRO_R1	CRO_Average
CRE_O2LA	Ambient	CRO_R10	CRO_Average
CRE_O2LA	Ambient	CRO_R11	CRO_Average
CRE_O2LA	Ambient	CRO_R12	CRO_Average
CRE_O2LA	Ambient	CRO_R13	CRO_Average
CRE_O2LA	Ambient	CRO_R14	CRO_Average
CRE_O2LA	Ambient	CRO_R15	CRO_Average
CRE_O2LA	Ambient	CRO_R2	CRO_Average
CRE_O2LA	Ambient	CRO_R3	CRO_Average
CRE_O2LA	Ambient	CRO_R4	CRO_Average
CRE_O2LA	Ambient	CRO_R5	CRO_Average
CRE_O2LA	Ambient	CRO_R7	CRO_Average
CRE_O2LA	Ambient	CRO_R8	CRO_Average
CRE_O2LA	Ambient	CRO_S1	CRO_Average
CRE_O2LA	Ambient	CRO_S10	CRO_Average
CRE_O2LA	Ambient	CRO_S11	CRO_Average
CRE_O2LA	Ambient	CRO_S12	CRO_Average
CRE_O2LA	Ambient	CRO_S13	CRO_Average
CRE_O2LA	Ambient	CRO_S14	CRO_Average
CRE_O2LA	Ambient	CRO_S15	CRO_Average
CRE_O2LA	Ambient	CRO_S2	CRO_Average
CRE_O2LA	Ambient	CRO_S3	CRO_Average
CRE_O2LA	Ambient	CRO_S6	CRO_Average
CRE_O2LA	Ambient	CRO_S7	CRO_Average
CRE_O2LA	Ambient	CRO_S8	CRO_Average
CRE_O2LA	Ambient	CRO_S9	CRO_Average
CRE_O2LA	Ambient	CRO_T1	CRO_Average
CRE_O2LA	Ambient	CRO_T10	CRO_Average
CRE_O2LA	Ambient	CRO_T11	CRO_Average
CRE_O2LA	Ambient	CRO_T12	CRO_Average
CRE_O2LA	Ambient	CRO_T13	CRO_Average
CRE_O2LA	Ambient	CRO_T14	CRO_Average
CRE_O2LA	Ambient	CRO_T2	CRO_Average
CRE_O2LA	Ambient	CRO_T3	CRO_Average
CRE_O2LA	Ambient	CRO_T4	CRO_Average
CRE_O2LA	Ambient	CRO_T5	CRO_Average
CRE_O2LA	Ambient	CRO_T7	CRO_Average
CRE_O2LA	Ambient	CRO_T8	CRO_Average
CRE_O2LA	Ambient	CRO_T9	CRO_Average
CRE_O2LA	Drought	CRO_A1	CRO_Average
CRE_O2LA	Drought	CRO_A2	CRO_Average
CRE_O2LA	Drought	CRO_A5	CRO_Average
CRE_O2LA	Drought	CRO_B3	CRO_Average
CRE_O2LA	Drought	CRO_B5	CRO_Average
CRE_O2LA	Drought	CRO_B7	CRO_Average
CRE_O2LA	Drought	CRO_C1	CRO_Average
CRE_O2LA	Drought	CRO_C5	CRO_Average
CRE_O2LA	Drought	CRO_C6	CRO_Average
CRE_O2LA	Drought	CRO_D3	CRO_Average
CRE_O2LA	Drought	CRO_D4	CRO_Average
CRE_O2LA	Drought	CRO_D6	CRO_Average
CRE_PDM	HiN	CRP_MO2A08	CRP_MO2
CRE_PDM	HiN	CRP_MO2A09	CRP_MO2
CRE_PDM	HiN	CRP_MO2A11	CRP_MO2
CRE_PDM	HiN	CRP_MO2A11, MO2C16	CRP_MO2
CRE_PDM	HiN	CRP_MO2A12	CRP_MO2
CRE_PDM	HiN	CRP_MO2A12, MO2D15	CRP_MO2
CRE_PDM	HiN	CRP_MO2A15	CRP_MO2
CRE_PDM	HiN	CRP_MO2A15, MO2D12	CRP_MO2
CRE_PDM	HiN	CRP_MO2A16	CRP_MO2
CRE_PDM	HiN	CRP_MO2A16, MO2C14	CRP_MO2
CRE_PDM	HiN	CRP_MO2B09	CRP_MO2
CRE_PDM	HiN	CRP_MO2B09, MO2D14	CRP_MO2
CRE_PDM	HiN	CRP_MO2B10	CRP_MO2
CRE_PDM	HiN	CRP_MO2B10, MO2D13	CRP_MO2
CRE_PDM	HiN	CRP_MO2B11	CRP_MO2
CRE_PDM	HiN	CRP_MO2B11, MO2E16	CRP_MO2
CRE_PDM	HiN	CRP_MO2B12	CRP_MO2
CRE_PDM	HiN	CRP_MO2B12, MO2F14	CRP_MO2
CRE_PDM	HiN	CRP_MO2B13	CRP_MO2
CRE_PDM	HiN	CRP_MO2B13, MO2F10	CRP_MO2
CRE_PDM	HiN	CRP_MO2B14	CRP_MO2
CRE_PDM	HiN	CRP_MO2B15	CRP_MO2
CRE_PDM	HiN	CRP_MO2B15, MO2D10	CRP_MO2
CRE_PDM	HiN	CRP_MO2B16	CRP_MO2
CRE_PDM	HiN	CRP_MO2B16, MO2E13	CRP_MO2
CRE_PDM	HiN	CRP_MO2C09	CRP_MO2
CRE_PDM	HiN	CRP_MO2C09, MO2E12	CRP_MO2
CRE_PDM	HiN	CRP_MO2C11	CRP_MO2
CRE_PDM	HiN	CRP_MO2C11, MO2F13	CRP_MO2
CRE_PDM	HiN	CRP_MO2C12	CRP_MO2
CRE_PDM	HiN	CRP_MO2C13	CRP_MO2
CRE_PDM	HiN	CRP_MO2C13, MO2E09	CRP_MO2
CRE_PDM	HiN	CRP_MO2C14	CRP_MO2
CRE_PDM	HiN	CRP_MO2C16	CRP_MO2
CRE_PDM	HiN	CRP_MO2D10	CRP_MO2
CRE_PDM	HiN	CRP_MO2D11	CRP_MO2
CRE_PDM	HiN	CRP_MO2D11, MO2E15	CRP_MO2
CRE_PDM	HiN	CRP_MO2D12	CRP_MO2
CRE_PDM	HiN	CRP_MO2D13	CRP_MO2
CRE_PDM	HiN	CRP_MO2D14	CRP_MO2
CRE_PDM	HiN	CRP_MO2D15	CRP_MO2
CRE_PDM	HiN	CRP_MO2D16	CRP_MO2
CRE_PDM	HiN	CRP_MO2D16, MO2F12	CRP_MO2
CRE_PDM	HiN	CRP_MO2E09	CRP_MO2
CRE_PDM	HiN	CRP_MO2E11	CRP_MO2
CRE_PDM	HiN	CRP_MO2E12	CRP_MO2
CRE_PDM	HiN	CRP_MO2E13	CRP_MO2
CRE_PDM	HiN	CRP_MO2E15	CRP_MO2
CRE_PDM	HiN	CRP_MO2E16	CRP_MO2
CRE_PDM	HiN	CRP_MO2F06	CRP_MO2
CRE_PDM	HiN	CRP_MO2F10	CRP_MO2
CRE_PDM	HiN	CRP_MO2F12	CRP_MO2
CRE_PDM	HiN	CRP_MO2F13	CRP_MO2
CRE_PDM	HiN	CRP_MO2F14	CRP_MO2
CRE_PDM	HiN	CRP_MO3G01	CRP_MO3
CRE_PDM	HiN	CRP_MO3G02	CRP_MO3
CRE_PDM	HiN	CRP_MO3G03	CRP_MO3
CRE_PDM	HiN	CRP_MO3G04	CRP_MO3
CRE_PDM	HiN	CRP_MO3G07	CRP_MO3
CRE_PDM	HiN	CRP_MO3G08	CRP_MO3
CRE_PDM	HiN	CRP_MO3H01	CRP_MO3
CRE_PDM	HiN	CRP_MO3H02	CRP_MO3
CRE_PDM	HiN	CRP_MO3H04	CRP_MO3
CRE_PDM	HiN	CRP_MO3H05	CRP_MO3
CRE_PDM	HiN	CRP_MO3H06	CRP_MO3
CRE_PDM	HiN	CRP_MO3H07	CRP_MO3
CRE_PDM	HiN	CRP_MO3H08	CRP_MO3
CRE_PDM	HiN	CRP_MO3I01	CRP_MO3
CRE_PDM	HiN	CRP_MO3I02	CRP_MO3
CRE_PDM	HiN	CRP_MO3I03	CRP_MO3
CRE_PDM	HiN	CRP_MO3I04	CRP_MO3
CRE_PDM	HiN	CRP_MO3I05	CRP_MO3
CRE_PDM	HiN	CRP_MO3I06	CRP_MO3
CRE_PDM	HiN	CRP_MO3I07	CRP_MO3
CRE_PDM	HiN	CRP_MO3I13	CRP_MO3
CRE_PDM	HiN	CRP_MO3J01	CRP_MO3
CRE_PDM	HiN	CRP_MO3J02	CRP_MO3
CRE_PDM	HiN	CRP_MO3J03	CRP_MO3
CRE_PDM	HiN	CRP_MO3J04	CRP_MO3
CRE_PDM	HiN	CRP_MO3J05	CRP_MO3
CRE_PDM	HiN	CRP_MO3J08	CRP_MO3
CRE_PDM	HiN	CRP_MO3J09	CRP_MO3
CRE_PDM	HiN	CRP_MO3K01	CRP_MO3
CRE_PDM	HiN	CRP_MO3K02	CRP_MO3
CRE_PDM	HiN	CRP_MO3K03	CRP_MO3
CRE_PDM	HiN	CRP_MO3K04	CRP_MO3
CRE_PDM	HiN	CRP_MO3K05	CRP_MO3
CRE_PDM	HiN	CRP_MO3K06	CRP_MO3
CRE_PDM	HiN	CRP_MO3K07	CRP_MO3
CRE_PDM	HiN	CRP_MO3K08	CRP_MO3
CRE_PDM	HiN	CRP_MO3K09	CRP_MO3
CRE_PDM	HiN	CRP_MO3L04	CRP_MO3
CRE_PDM	HiN	CRP_MO3L05	CRP_MO3
CRE_PDM	HiN	CRP_MO3L08	CRP_MO3
CRE_PDM	LoN	CRP_MO1A02	CRP_MO1
CRE_PDM	LoN	CRP_MO1A02, MO1F03	CRP_MO1
CRE_PDM	LoN	CRP_MO1A06	CRP_MO1
CRE_PDM	LoN	CRP_MO1A07	CRP_MO1
CRE_PDM	LoN	CRP_MO1A07, MO1F02	CRP_MO1
CRE_PDM	LoN	CRP_MO1A08	CRP_MO1
CRE_PDM	LoN	CRP_MO1A08, MO1F06	CRP_MO1
CRE_PDM	LoN	CRP_MO1B01	CRP_MO1
CRE_PDM	LoN	CRP_MO1B01, MO1F08	CRP_MO1
CRE_PDM	LoN	CRP_MO1B03	CRP_MO1
CRE_PDM	LoN	CRP_MO1B03, MO1D01	CRP_MO1
CRE_PDM	LoN	CRP_MO1B04	CRP_MO1
CRE_PDM	LoN	CRP_MO1B04, MO1E06	CRP_MO1
CRE_PDM	LoN	CRP_MO1B05	CRP_MO1
CRE_PDM	LoN	CRP_MO1B05, MO1E08	CRP_MO1
CRE_PDM	LoN	CRP_MO1B06	CRP_MO1
CRE_PDM	LoN	CRP_MO1B06, MO1E02	CRP_MO1
CRE_PDM	LoN	CRP_MO1B08	CRP_MO1
CRE_PDM	LoN	CRP_MO1B08, MO1C05	CRP_MO1
CRE_PDM	LoN	CRP_MO1B11	CRP_MO1
CRE_PDM	LoN	CRP_MO1B14	CRP_MO1
CRE_PDM	LoN	CRP_MO1C02	CRP_MO1
CRE_PDM	LoN	CRP_MO1C02, MO1D05	CRP_MO1
CRE_PDM	LoN	CRP_MO1C03	CRP_MO1
CRE_PDM	LoN	CRP_MO1C03, MO1C08	CRP_MO1
CRE_PDM	LoN	CRP_MO1C04	CRP_MO1
CRE_PDM	LoN	CRP_MO1C05	CRP_MO1
CRE_PDM	LoN	CRP_MO1C06	CRP_MO1
CRE_PDM	LoN	CRP_MO1C06, MO1E03	CRP_MO1
CRE_PDM	LoN	CRP_MO1C07	CRP_MO1
CRE_PDM	LoN	CRP_MO1C07, MO1E01	CRP_MO1
CRE_PDM	LoN	CRP_MO1C08	CRP_MO1
CRE_PDM	LoN	CRP_MO1D01	CRP_MO1
CRE_PDM	LoN	CRP_MO1D02	CRP_MO1
CRE_PDM	LoN	CRP_MO1D02, MO1F01	CRP_MO1
CRE_PDM	LoN	CRP_MO1D03	CRP_MO1
CRE_PDM	LoN	CRP_MO1D03, MO1E05	CRP_MO1
CRE_PDM	LoN	CRP_MO1D04	CRP_MO1
CRE_PDM	LoN	CRP_MO1D05	CRP_MO1
CRE_PDM	LoN	CRP_MO1D06	CRP_MO1
CRE_PDM	LoN	CRP_MO1D08	CRP_MO1
CRE_PDM	LoN	CRP_MO1D08, MO1F05	CRP_MO1
CRE_PDM	LoN	CRP_MO1E01	CRP_MO1
CRE_PDM	LoN	CRP_MO1E02	CRP_MO1
CRE_PDM	LoN	CRP_MO1E03	CRP_MO1
CRE_PDM	LoN	CRP_MO1E05	CRP_MO1
CRE_PDM	LoN	CRP_MO1E06	CRP_MO1
CRE_PDM	LoN	CRP_MO1E08	CRP_MO1
CRE_PDM	LoN	CRP_MO1E11	CRP_MO1
CRE_PDM	LoN	CRP_MO1F01	CRP_MO1
CRE_PDM	LoN	CRP_MO1F02	CRP_MO1
CRE_PDM	LoN	CRP_MO1F03	CRP_MO1
CRE_PDM	LoN	CRP_MO1F04	CRP_MO1
CRE_PDM	LoN	CRP_MO1F05	CRP_MO1
CRE_PDM	LoN	CRP_MO1F06	CRP_MO1
CRE_PDM	LoN	CRP_MO1F08	CRP_MO1
CRE_PDM	LoN	CRP_MO4G09	CRP_MO4
CRE_PDM	LoN	CRP_MO4G10	CRP_MO4
CRE_PDM	LoN	CRP_MO4G12	CRP_MO4
CRE_PDM	LoN	CRP_MO4G13	CRP_MO4
CRE_PDM	LoN	CRP_MO4G15	CRP_MO4
CRE_PDM	LoN	CRP_MO4H01	CRP_MO4
CRE_PDM	LoN	CRP_MO4H09	CRP_MO4
CRE_PDM	LoN	CRP_MO4H10	CRP_MO4
CRE_PDM	LoN	CRP_MO4H11	CRP_MO4
CRE_PDM	LoN	CRP_MO4H12	CRP_MO4
CRE_PDM	LoN	CRP_MO4H13	CRP_MO4
CRE_PDM	LoN	CRP_MO4H14	CRP_MO4
CRE_PDM	LoN	CRP_MO4H15	CRP_MO4
CRE_PDM	LoN	CRP_MO4I09	CRP_MO4
CRE_PDM	LoN	CRP_MO4I11	CRP_MO4
CRE_PDM	LoN	CRP_MO4I12	CRP_MO4
CRE_PDM	LoN	CRP_MO4I13	CRP_MO4
CRE_PDM	LoN	CRP_MO4I14	CRP_MO4
CRE_PDM	LoN	CRP_MO4I15	CRP_MO4
CRE_PDM	LoN	CRP_MO4I16	CRP_MO4
CRE_PDM	LoN	CRP_MO4J05	CRP_MO4
CRE_PDM	LoN	CRP_MO4J09	CRP_MO4
CRE_PDM	LoN	CRP_MO4J10	CRP_MO4
CRE_PDM	LoN	CRP_MO4J11	CRP_MO4
CRE_PDM	LoN	CRP_MO4J13	CRP_MO4
CRE_PDM	LoN	CRP_MO4J14	CRP_MO4
CRE_PDM	LoN	CRP_MO4J15	CRP_MO4
CRE_PDM	LoN	CRP_MO4K09	CRP_MO4
CRE_PDM	LoN	CRP_MO4K10	CRP_MO4
CRE_PDM	LoN	CRP_MO4K11	CRP_MO4
CRE_PDM	LoN	CRP_MO4K13	CRP_MO4
CRE_PDM	LoN	CRP_MO4K14	CRP_MO4
CRE_PDM	LoN	CRP_MO4K16	CRP_MO4
CRE_PDM	LoN	CRP_MO4L09	CRP_MO4
CRE_PDM	LoN	CRP_MO4L10	CRP_MO4
CRE_PDM	LoN	CRP_MO4L12	CRP_MO4
CRE_PDM	LoN	CRP_MO4L13	CRP_MO4
CRE_PDM	LoN	CRP_MO4L16	CRP_MO4
CRE_PDM	none	CRP_Glasshouse_CEFE	CRP_Gla
Garraf	none	GAR_A	GAR_Average
Garraf	none	GAR_AvencLesquerra	GAR_Average
Garraf	none	GAR_B	GAR_Average
Garraf	none	GAR_CanGrau	GAR_Average
Garraf	none	GAR_CanPere	GAR_Average
Garraf	none	GAR_Carxol	GAR_Average
Garraf	none	GAR_Climoor	GAR_Average
Garraf	none	GAR_LaCreu	GAR_Average
Garraf	none	GAR_NA	GAR_Average
Garraf	none	GAR_Olivella	GAR_Average
Garraf	none	GAR_Riu	GAR_Average
Hautes Garrigues	NA	HGM_NA	HGM_Average
Hautes Garrigues	FieldAge_11	HGM_P3	HGM_P3
Hautes Garrigues	FieldAge_12	HGM_P1	HGM_P1
Hautes Garrigues	FieldAge_2	HGM_P12	HGM_P12
Hautes Garrigues	FieldAge_2	HGM_P5	HGM_P5
Hautes Garrigues	FieldAge_26	HGM_P10	HGM_P10
Hautes Garrigues	FieldAge_26	HGM_P2A	HGM_P2A
Hautes Garrigues	FieldAge_29	HGM_P4	HGM_P4
Hautes Garrigues	FieldAge_35	HGM_P7	HGM_P7
Hautes Garrigues	FieldAge_40	HGM_P11	HGM_P11
Hautes Garrigues	FieldAge_42	HGM_P9	HGM_P9
Hautes Garrigues	FieldAge_7	HGM_P13	HGM_P13
Hautes Garrigues	FieldAge_8	HGM_P8	HGM_P8
Hautes Garrigues	FieldAge_Hi25	HGM_P7, P9, P10	HGM_AvP7P9P10
La Fage	CT	FAG_Control	FAG_AvControl
La Fage	CT_Clc	FAG_ControlCc	FAG_ControlCc
La Fage	CT_Dlm	FAG_ControlDm	FAG_ControlDm
La Fage	GF_Clc	FAG_C1C2C3Cc	FAG_AvC1C2Cc
La Fage	GF_Clc	FAG_C1C2Cc	FAG_AvC1C2Cc
La Fage	GF_Clc	FAG_C1Cc	FAG_C1Cc
La Fage	GF_Clc	FAG_C2C3Cc	FAG_AvC1C2Cc
La Fage	GF_Clc	FAG_C2Cc	FAG_C2Cc
La Fage	GF_Clc	FAG_C3Cc	FAG_AvC1C2Cc
La Fage	GF_Dlm	FAG_C1C2Dm	FAG_AvC1C2Dm
La Fage	GF_Dlm	FAG_C1Dm	FAG_C1Dm
La Fage	GF_Dlm	FAG_C2Dm	FAG_C2Dm
La Fage	GU_Clc	FAG_P10Cc	FAG_P10Cc
La Fage	GU_Clc	FAG_P15Cc	FAG_AvP4P9P10Cc
La Fage	GU_Clc	FAG_P4Cc	FAG_P4Cc
La Fage	GU_Clc	FAG_P4P7P9P10P15Cc	FAG_AvP4P9P10Cc
La Fage	GU_Clc	FAG_P7P15Cc	FAG_AvP4P9P10Cc
La Fage	GU_Clc	FAG_P9Cc	FAG_P9Cc
La Fage	GU_Deep	FAG_MesoP6D	FAG_P6D
La Fage	GU_Deep	FAG_MesoP7D	FAG_P6D
La Fage	GU_Deep	FAG_MesoP8D	FAG_P8D
La Fage	GU_Deep	FAG_P10D	FAG_P10D
La Fage	GU_Deep	FAG_P1D	FAG_P1D
La Fage	GU_Deep	FAG_P6D	FAG_P6D
La Fage	GU_Deep	FAG_P6P8P9D	FAG_AvP6P8D
La Fage	GU_Deep	FAG_P6P9D	FAG_P6D
La Fage	GU_Deep	FAG_P8D	FAG_P8D
La Fage	GU_Deep	FAG_P8P9D	FAG_P8D
La Fage	GU_Deep	FAG_P9D	FAG_AvP6P8D
La Fage	GU_Dlm	FAG_P10Dm	FAG_P10Dm
La Fage	GU_Dlm	FAG_P15Dm	FAG_AvP4P9P10Dm
La Fage	GU_Dlm	FAG_P1P6P8P10Dm	FAG_AvP4P9P10Dm
La Fage	GU_Dlm	FAG_P4Dm	FAG_P4Dm
La Fage	GU_Dlm	FAG_P4P7P9P10P15Cc	FAG_AvP4P9P10Dm
La Fage	GU_Dlm	FAG_P7Dm	FAG_P4Dm
La Fage	GU_Dlm	FAG_P9Dm	FAG_P9Dm
La Fage	GU_Medium	FAG_P10M	FAG_P10M
La Fage	GU_Medium	FAG_P1M	FAG_P1M
La Fage	GU_Medium	FAG_P6M	FAG_P6M
La Fage	GU_Medium	FAG_P6P8M	FAG_AvP6P8M
La Fage	GU_Medium	FAG_P6P8P9M	FAG_AvP6P8M
La Fage	GU_Medium	FAG_P6P9M	FAG_AvP6P8M
La Fage	GU_Medium	FAG_P8M	FAG_P8M
La Fage	GU_Medium	FAG_P8P9M	FAG_P8M
La Fage	GU_Medium	FAG_P9M	FAG_AvP6P8M
La Fage	GU_Shallow	FAG_P10S	FAG_P10S
La Fage	GU_Shallow	FAG_P1S	FAG_P1S
La Fage	GU_Shallow	FAG_P6P8P9S	FAG_AvP6P8S
La Fage	GU_Shallow	FAG_P6P8S	FAG_AvP6P8S
La Fage	GU_Shallow	FAG_P6S	FAG_P6S
La Fage	GU_Shallow	FAG_P6SP9S	FAG_AvP6P8S
La Fage	GU_Shallow	FAG_P8P9S	FAG_P8S
La Fage	GU_Shallow	FAG_P8S	FAG_P8S
La Fage	GU_Shallow	FAG_P9S	FAG_AvP6P8S
La Fage	Path	FAG_Path	FAG_Average
Les Agros	none	AGR_Beno�t	AGR_Average
Les Agros	none	AGR_Creek	AGR_Creek
Les Agros	none	AGR_ParkArea	AGR_ParkArea
Les Agros	none	AGR_RGaugeTerrace	AGR_RainGauge
Les Agros	none	AGR_Simonnet	AGR_Average
Les Agros	none	AGR_SouthTerrace	AGR_SouthTerrace
