# Supplementary material for: FAIRTraits: An enriched, FAIR‐compliant database of plant traits from Mediterranean populations of 240 species
Source: Ecology. 2025 Sep 24;106(9):e70219. doi: 10.1002/ecy.70219 (PMC12460199; doi:10.1002/ecy.70219)
Supplement: Supplementary file 1 — Data S1: [file ECY-106-e70219-s001.zip › Data files/FAIRTraits_Projects.txt]

projectAcronym	projectIdentity	projectOriginator	periodOfStudy	projectObjectives	projectSourceOfFunding
MELODY	Mediterranean Landscapes in a Changing World: Coupling Dynamics and Functional Analyses	Serge Rambal	1997-2003	A unifying program focusing on biodiversity dynamics at the regional scale. FAIRTraits data pertain to post-cultural plant successions	ICSU - IGBP - Core Research Project
INDIGO	Une Nouvelle Perspective sur les Indicateurs de Diversité Végétale : Application à l’Etude des Conséquences de la Déprise Agricole et des Valeurs d’Usage des Prairies	Eric Garnier	2002-2006	To (i) analyze the consequences of the decrease in land use by agriculture in some areas on biological diversity; (ii) relate these changes in diversity to the functioning of ecosystems and services delivered when relevant; (iii) propose a new methodology to assess the effects of changes in agricultural practices on vegetation	MATE - Programme "Action Publique, Agriculture et Biodiversité"
VISTA	Vulnerability of Ecosystem Services to Land Use Change in Traditional Agricultural Landscapes	Sandra Lavorel	2002-2006	To compile an integrated assessment of the vulnerability of European traditional agro-pastoral landscapes to land use change that will assist land managers and regional policy makers towards sustainable development	European Union - Contract n°EVK2-2001-000356
DivHerbe	Structure, Diversité et Fonctionnement: des Clefs Multi-Echelles pour la Gestion des Prairies Permanentes	Eric Garnier	2006-2009	To understand the mechanisms that control species diversity and structural heterogeneity in plant communities, and propose simple indicators aiming at managing grassland diversity according to combined environmental and production objectives	INRA - AIP EcoGer
GEOTRAITS	Impacts des Traits Fonctionnels des Espèces Végétales sur les Cycles Biogéochimiques	Eric Garnier	2004-2007	To analyze the impacts of differences in plant functional characteristics as assesed through the values of their traits, on biogeochemical cycles	ACI - FNS Ecosphère Continentale (PNBC)
DynEcoMed	Dynamique des Ecosystèmes Méditerranéens dans un Monde Changeant	Sandra Lavorel	2001-2006	To understand and predict the dynamics of vegetation structure and functioning in Mediterranean ecosystems undergoing land use and climate changes	CNRS - Laboratoire Européen Associé CEFE-CREAF
O2LA	Organismes et Organisations Localement Adaptés	Marie-Laure Navas	2010-2015	Interdisciplinary research aiming at characterizing the added value of diversification (of biological resources, management practices, knowledge transfers) in French livestock production systems. At CEFE, the objective was to characterize the dynamics and functioning of highly diverse grassland communities subject to different combinations of water and nutrient stresses	ANR - Contract n°09-STRA-09
PhenBiom	Phenology and Biomechanics of Plants in the Mediterranean	Eric Garnier	2013-2018	To integrate plant reproductive phenology and leaf mechanical defense into the phenotypic space of Mediterranean plants	CNRS - Core support funding
COMODO	Connecter les Mondes Verts et Bruns: Ecologie Trophique des Détritivores et des Phytophages en Prairie Permanente	Sylvain Coq	2015-2017	To describe, understand and predict the structure of trophic networks through the identification of relevant trophic interaction traits. Two coupled ecological networks studied: plants-herbivores and litter – decomposers	CNRS - INSU - Initiative structurante EC2CO
CASCADE	Interactions Trophiques et Fonctionnement des Ecosystèmes Terrestres : une Approche Fonctionnelle et Chimique	Eléna Kazakou	2013-2014	To understand the response of the soil-plant system to herbivory: identifying the consequences of plant responses on the quality of the resources for herbivores on the one hand, and on decomposers through the litter produced on the other hand	CNRS - INSU - InEE - INC - Initiative structurante EC2CO
RESPIRS	The Root Economics SPectrum and InfraRed Spectroscopy	Catherine Roumet	2010-2012	To test on a large number of temperate, Mediterranean and tropical species, i) the existence of a root economics spectrum consisting of key chemical and structural traits enabling the prediction of root respiration and decomposition, ii) the potential of near infrared spectroscopy to characterize root diversity	FRB - Programme "Petits et percutants"
FageAnnuals	Functional Ecology of Annual Plant Species from a Mediterranean Rangeland	Cyrille Violle	2021-2023	There has been evidence that groups of species differing in their life history can display contrasted trait-environment relationships. This project aimed at testing whether this is the case for annual and perennial species, which often co-occur, but whose life cycles fundamentally differ	European Union - ERCStG-2014-639706
