# Supplementary material for: FAIRTraits: An enriched, FAIR‐compliant database of plant traits from Mediterranean populations of 240 species
Source: Ecology. 2025 Sep 24;106(9):e70219. doi: 10.1002/ecy.70219 (PMC12460199; doi:10.1002/ecy.70219)
Supplement: Supplementary file 1 — Data S1: [file ECY-106-e70219-s001.zip › Data files/FAIRTraits_PublishedPapers.txt]

paperID	projectAcronym	yearPublished	doi	Reference
1	MELODY	2001	10.1046/j.0028-646x.2001.00239.x	Garnier, E., Laurent, G., Bellmann, A., Debain, S., Berthelier, P., Ducout, B., Roumet, C. & Navas, M.-L. (2001). Consistency of species ranking based on functional leaf traits. New Phytologist, 152 : 69-83
2	MELODY	2003	10.1046/j.1469-8137.2003.00790.x.	Navas, M.-L. Ducout, B., Roumet, C., et al. (2003). Leaf life span, dynamics and construction cost of species from Mediterranean old-fields differing in successional status. New Phytologist, 159 (1): 213-228
3	INDIGO	2004	10.1890/03-0799	Garnier, E., Cortez, J., Billès, G., Navas, M.-L., Roumet, C., Debussche, M., Laurent, G., Blanchard, A., Aubry, D., Bellmann, A., Neill, C. & Toussaint, J.-P. (2004). Plant functional markers capture ecosystem properties during secondary succession. Ecology, 85 : 2630-2637
4	MELODY	2004	10.1038/nature02403	Wright, I.J., Reich, P.B., Westoby, M., Ackerly, D.D., Baruch, Z., Bongers, F., Cavender-Bares, J. et al. (2004). The worldwide leaf economics spectrum. Nature, 428 : 821-827
5	DynEcoMed	2005	10.1093/aob/mci264	Vile, D., Garnier, E., Shipley, B., Laurent, G., Navas, M.-L., Roumet, C., Lavorel, S., Díaz, S., Hodgson, J.G., Lloret, F., Midgley, G.F., Poorter, H., Rutherford, M.C., Wilson, P.J. & Wright, I.J. (2005). Specific leaf area and dry matter content estimate thickness in laminar leaves. Annals of Botany, 96 : 1129-1136
6	MELODY	2005	10.1111/j.1469-8137.2005.01349.x	Wright, I.J., Reich P.B., Cornelissen, J.H.C., Falster, D.S., Garnier, E., Hikosaka, K., Lamont, B.B., Lee, W., Oleksyn, J., Osada, N., Poorter, H., Villar, R., Warton, D.I., Westoby, M. (2005). Assessing the generality of global leaf trait relationships. New Phytologist, 166 : 485-496
7	VISTA	2006	10.1126/science.1131344	Shipley, B., Vile, D. & Garnier, E. (2006). From plant traits to plant communities: a statistical mechanistic approach to biodiversity. Science, 314 : 812-814
8	VISTA	2006	10.1111/j.1461-0248.2006.00958.x	Vile, D., Shipley, B. & Garnier, E. (2006). Ecosystem productivity can be predicted from potential relative growth rate and species abundance. Ecology Letters, 9 : 1061-1067
9	VISTA	2006	10.1890/05-0822	Vile, D., Shipley, B. & Garnier, E. (2006). A structural equation model to integrate changes in functional strategies during old-field succession. Ecology, 87 : 504-517
10	VISTA	2006	10.1111/j.1365-2435.2006.01080.x	Kazakou, E, Vile, D., Shipley, B., Gallet, C. & Garnier, E. (2006). Co-variations in litter decomposition, leaf traits and plant growth in species from a Mediterranean old-field succession. Functional Ecology, 20 : 21-30
11	GEOTRAITS	2007	10.1111/j.1469-8137.2006.01912.x.	Hummel I., Vile D., Violle C., Devaux J., Ricci B., Blanchard A., Garnier E., Roumet C. (2007). Relating root structure and anatomy to whole plant functioning in 14 herbaceous Mediterranean species. New Phytologist 173: 313-321
12	VISTA	2007	10.1890/06-1352.1	Kazakou, E., Gimenez, O., Garnier, E. (2007). Assessing the relative contribution of leaf lifespan and nutrient resorption to mean residence time: an elasticity analysis. Ecology, 88(7): 1857-1863
13	VISTA	2007	10.1111/j.1365-2435.2006.01242.x	Kazakou, E., Garnier, E., Navas, M.-L., Roumet, C., Collin, C., Laurent, G. (2007). Components of nutrient residence time and the leaf economics spectrum in species from Mediterranean old-fields differing in successional status. Functional Ecology, 21: 235-245
14	VISTA	2007	10.1007/s11104-007-9285-6	Cortez, J., Garnier, E., Pérez-Harguindeguy, N., Debussche, M. & Gillon, D. (2007). Plant traits, litter quality and decomposition in a Mediterranean old-field succession. Plant and Soil, 296 : 19-34
15	VISTA	2007	10.1093/aob/mcl215	Garnier, E., Lavorel, S., Ansquer, P., Castro, H., Cruz, P., Dolezal, J., Eriksson, O. et al. (2007). Assessing the effects of land use change on plant traits, communities and ecosystem functioning in grasslands: a standardized methodology and lessons from an application to 11 European sites. Annals of Botany, 99 : 967-985
16	MELODY	2008	10.1111/j.1442-9993.2008.01875.x.	Dungan, R. J., Navas, M.-L., Duncan, R. P., et al. (2008). Effects of leaf emergence on leaf lifespan are independent of life form and successional status. Austral Ecology, 33: 932-939
17	VISTA	2008	10.1111/j.1461-0248.2008.01219.x	Cornwell, W.K., Cornelissen, J.H.C., Amatangelo, K., Dorrepaal, E., Eviner, V.T., Godoy, O., Hobbie, S.E. et al. (2008). Plant traits are the dominant control on litter decomposition rates within biomes worldwide. Ecology Letters, 11 : 1065-1071
18	VISTA	2008	10.1111/j.1365-2745.2007.01336.x	Pakeman, R.J., Garnier, E., Lavorel, S., Ansquer, P., Castro, H., Cruz, P., Doležal, J. et al. (2008). Impact of abundance weighing on the response of seed traits to climate and land use. Journal of Ecology, 96 : 355-366
19	GEOTRAITS	2009	10.1007/s00442-008-1254-0	Fayolle, A., Violle, C., & Navas, M.-L. (2009). Differential impacts of plant interactions on herbaceous species recruitment: Disentangling factors controlling emergence, survival and growth of seedlings. Oecologia, 159: 817–825
20	GEOTRAITS	2009	10.1111/j.1365-2435.2009.01539.x	Violle, C., Castro, H., Richarte, J., & Navas, M. (2009). Intraspecific seed trait variations and competition: Passive or adaptive response? Functional Ecology, 23: 612–620
21	GEOTRAITS	2009	10.1007/s00442-009-1333-x.	Violle C., Garnier E., Lecoeur J., Roumet C., Podeur C., Blanchard A., Navas M.-L. (2009). Competition, traits and resource depletion in plant communities. Oecologia, 160:747-755
22	VISTA	2009	10.1093/aob/mcp202	Kazakou, E., Violle, C., Roumet, C., Pintor, C., Gimenez, O., Garnier, E. (2009). Litter quality and decomposability of species from a Mediterranean succession depend on leaf traits but not on nitrogen supply. Annals of Botany, 104: 1151–116
23	VISTA	2009	10.1111/j.1654-1103.2009.05548.x	Pakeman, R.J., Lepš, J., Kleyer, M., Lavorel, S., Garnier, E., VISTA Consortium. (2009). Relative climatic, edaphic and management controls of plant functional trait signatures. Journal of Vegetation Science, 20: 148–159
24	GEOTRAITS	2009	10.1016/j.ppees.2009.04.003	Fortunel, C., Violle, C., Roumet, C., Buatois, B., Navas, M.-L., Garnier, E. (2009). Allocation strategies and seed traits are hardly affected by nitrogen supply in 18 species differing in successional status. Perspectives in Plant Ecology, Evolution and Systematics, 11: 267–283
25	VISTA	2009	10.1890/08-0418.1	Fortunel, C., Garnier, E., Joffre, R., Kazakou, E., Quested, H., Grigulis, K., Lavorel, S. et al. (2009). Leaf traits capture the effects of land use changes and climate on litter decomposability of grasslands across Europe. Ecology, 90 : 598-611
26	MELODY	2010	10.1111/j.1438-8677.2009.00208.x.	Navas, M.-L., Roumet, C., Bellmann, A., et al. (2010). Suites of plant traits in species from different stages of a Mediterranean secondary succession. Plant Biology, 12: 183-196
27	VISTA	2011	10.1560/IJEE.57.1-2.53	Lavorel, S., de Bello, F., Grigulis, K., Lepš, J., Garnier, E., Castro, H., Dolezal, J., Godolets, C., Quétier, F. & Thébault, A. (2011). Response of herbaceous vegetation functional diversity to land use change across five sites in Europe and Israel. Israel Journal of Ecology and Evolution, 57: 53-72
28	VISTA	2011	10.1111/j.1365-2486.2011.02451.x	Kattge, J., Díaz, S., Lavorel, S., Prentice, I.C., Leadley, P., Bönisch, G., Garnier, E. et al. (2011). TRY – a global database of plant traits. Global Change Biology, 17: 2905-2935
29	DivHerbe	2012	10.1111/1365-2745.12003	Bernard-Verdier, M., Navas, M.-L., Vellend, M., Violle, C., Fayolle, A. & Garnier, E. (2012). Community assembly along a soil depth gradient: contrasting patterns of plant trait convergence and divergence in a Mediterranean rangeland. Journal of Ecology, 100 : 1422-1433
30	RESPIRS	2012	10.1093/aob/mcr297	Birouste M., Kazakou E. Blanchard A., Roumet C. 2012. Plants traits and decomposition: are the relationships for roots comparable to those for leaves? Annals of Botany, 109: 463-472
31	DivHerbe	2012	10.1111/1365-2745.12000	Pérez-Ramos, I.M., Roumet, C., Cruz, P., Blanchard, A., Autran, P. & Garnier, E. (2012). Evidence for a « plant community economics spectrum » driven by nutrient and water limitations in a Mediterranean rangeland of Southern France. Journal of Ecology, 100 : 1315-1327
32	DivHerbe	2013	10.1007/s12224-013-9172-2.	Barkaoui, K., Bernard-Verdier, M., Navas, M.-L. (2013). Questioning the reliability of the point intercept method for assessing community functional structure in low-productive and highly diverse Mediterranean grasslands. Folia Geobotanica, 48 (3): 393-414
33	DivHerbe	2013	10.1111/jvs.12048	Bernard-Verdier, M., Flores, O., Navas, M.-L., Garnier E. (2013). Partitioning phylogenetic and functional diversity into alpha and beta components along an environmental gradient in a Mediterranean rangeland. Journal of Vegetation Science, 24: 877–889
34	MELODY	2014	10.1002/ece3.1087	Flores O, Garnier E, Wright IJ, Reich PB, Pierce S, Díaz S, Pakeman RJ, Rusch GM, Bernard-Verdier M, Testi B, et al. 2014. An evolutionary perspective on leaf economics: phylogenetics of leaf mass per area in vascular plants. Ecology and Evolution, 4: 2799–2811
35	DivHerbe	2014	10.1111/1365-2664.12293	Gardarin, A., Garnier, E., Carrère, P., et al. (2014). Plant trait–digestibility relationships across management and climate gradients in permanent grasslands. Journal of Applied Ecology, 51: 1207-1217
36	VISTA, GEOTRAITS	2014	10.1111/jvs.12066	Kazakou, E., Violle, C., Roumet, C., Navas, M.-L., Vile, D., Kattge, J., Garnier, E. (2014). Are trait-based species rankings consistent across data sets and spatial scales? Journal of Vegetation Science, 25: 235–247
37	DivHerbe	2014	10.1890/13-0751.1	Chollet, S., Rambal, S., Fayolle, A., Hubert, D., Foulquié, D., & Garnier, E. (2014). Combined effects of climate, resource availability and plant traits on biomass produced in a Mediterranean rangeland. Ecology, 95 : 737-748
38	RESPIRS	2016	10.1111/nph.13828	Roumet C., Birouste M., Picon-Cochard C., Ghestem M., Osman N., Vrignon-Brenas S., Cao K., Stokes A. (2016). Root structure - function relationships in 74 herbaceous species: evidence of a root economics spectrum related to carbon economy. New Phytologist, 210: 815-826
39	CASCADE	2016	10.1093/aobpla/plw045	Bumb, I., Garnier, E., Bastianelli, D., Richarte, J., Bonnal, L., Kazakou, E. (2016). Influence of management regime and harvest date on the forage quality of rangelands plants: the importance of dry matter content. AoB Plants, 8: pwl045
40	INDIGO	2016	10.3732/ajb.1500483	Loranger, J., Blonder, B., Garnier, E., Shipley, B., Vile, D., Violle, C. (2016). Occupancy and overlap in trait space along a successional gradient in Mediterranean old fields. American Journal of Botany, 103: 1050–1060
41	DivHerbe	2016	10.1111/1365-2745.12536	Loranger, J., Violle, C., Shipley, B., Lavorel, S., Bonis, A., Cruz, P., Louault, F., Loucougaray, G., Mesléard, F., Yavercovski, N., et al. (2016). Recasting the dynamic equilibrium model through a functional lens: the interplay of trait-based community assembly and climate. Journal of Ecology, 104: 781–791
42	VISTA	2016	10.1038/nature16489	Díaz, S., Kattge, J., Cornelissen, J.H.C., Wright, I.J., Lavorel, S., Dray, S., Reu, B., Kleyer, M., Wirth, C., Prentice, I.C., Garnier, E., et al. (2016). The global spectrum of plant form and function. Nature, 529: 167–171
43	O2LA	2016	10.1016/j.agee.2016.06.035	Barkaoui, K., Roumet, C., & Volaire, F. (2016). Mean root trait more than root trait diversity determines drought resilience in native and cultivated Mediterranean grass mixtures. Agriculture, Ecosystems & Environment, 231, 122–132
44	O2LA	2017	10.1111/1365-2435.12888.	Fort F., Volaire F., Guilioni L., Barkaoui K., Navas M.-L., Roumet C. (2017). Root traits are related to plant water-use among rangeland Mediterranean species. Functional Ecology 31: 1700-1709
45	O2LA	2017	10.1007/s11104-016-3163-z	Prieto I, Birouste M., Zamora-Ledezma E., Gentit A., Goldin J., Volaire F., Roumet C. (2017). Decomposition rates of fine roots from three herbaceous perennial species: combined effect of root mixture composition and living plant community. Plant and Soil, 415: 359-372
46	O2LA	2018	10.1007/s11104-017-3407-6	Poirier V., Roumet C., Angers D.A., Munson A.D. (2018). Species and root traits impact macroaggregation in the rhizospheric soil of a Mediterranean common garden experiment. Plant and Soil, 424: 289-302
47	O2LA	2018	10.1111/1365-2435.13025.	Prieto I., Querejeta J., Segrestin J., Volaire F., Roumet C. (2018). Leaf carbon and oxygen isotopes are coordinated with the leaf economics spectrum in Mediterranean rangeland species. Functional Ecology, 32: 612-625
48	CASCADE	2018	10.1093/aob/mcx175	Bumb, I., Garnier, E., Coq, S., Nahmani, J., Del Rey Granado, M., Gimenez, O., Kazakou E (2018). Traits determining the digestibility– decomposability relationships in species from Mediterranean rangelands. Annals of Botany, 121(3): 459-469
49	PhenBiom	2018	10.1111/1365-2435.13098	Segrestin, J., Bernard-Verdier, M., Violle, C., Richarte, J., Navas, M.-L., & Garnier, E. (2018). When is the best time to flower and disperse? A comparative analysis of plant reproductive phenology in the Mediterranean. Functional Ecology, 32(7): 1770-1783
50	DivHerbe	2018	10.1111/1365-2745.12996	Garnier, E., Fayolle, A., Navas, M.-L., Damgaard, C., Cruz, P., Hubert, D., Richarte, J., Autran, P., Leurent, C., Violle, C. (2018). Plant demographic and functional responses to management intensification: A long?term study in a Mediterranean rangeland. Jornal of Ecology, 106: 1363–1376.
51	DynEcoMed	2019	10.1016/j.flora.2018.07.009	Garnier, E., Vile, D., Roumet, C., Lavorel, S., Grigulis, K., Navas, M.-L., Lloret, F. (2019). Inter- and intra-specific trait shifts among sites differing in drought conditions at the north western edge of the Mediterranean Region. Flora, 254: 147–160
52	PhenBiom	2020	10.1111/nph.16165	Segrestin, J., Navas, M.-L., & Garnier, E. (2020). Reproductive phenology as a dimension of the phenotypic space in 139 plant species from the Mediterranean. New Phytologist, 225(2): 740-753
53	VISTA	2020	10.1111/gcb.14904	Kattge, J., Bönisch, G., Díaz, S., Lavorel, S., Prentice, I.C., Leadley, P., Tautenhahn, S., Werner, G.D.A., Aakala, T., Abedi, M., et al. (2020). TRY plant trait database – enhanced coverage and open access. Global Change Biology, 26: 119–188
54	MELODY	2021	10.1002/ece3.6928	Segrestin, J., Sartori, K., Navas, M.-L., Kattge, J., Díaz, S., Garnier, E. (2021). PhenoSpace: A Shiny application to visualize trait data in the phenotypic space of the global spectrum of plant form and function. Ecology and Evolution, ece3.6928
55	CASCADE	2022	10.1111/avsc.12685	Kazakou, E., Bumb, I., Garnier, E. (2022). Species dominance rather than complementarity drives communitiy digestibility and litter decomposition in species-rich Mediterranean rangelands. Applied Vegetation Science, 25 (4): e12685
56	VISTA	2022	10.1038/s41597-022-01774-9	Díaz, S., Kattge, J., Cornelissen, J.H.C., Wright, I.J., Lavorel, S., Dray, S., Reu, B., Kleyer, M., Wirth, C., Prentice, I.C., Garnier, E., et al. (2022). The global spectrum of plant form and function: enhanced species-level trait dataset. Scientific Data, 9: 755
57	FageAnnuals	2023	10.1111/jvs.13211	Delalandre, L., Violle, C., Coq, S., Garnier, E. (2023). Trait-environment relationships depend on species life history. Journal of Vegetation Science, 34(6): e13211
58	PhenBiom	2023	10.1111/jvs.13216	Segrestin, J., Kazakou, E., Coq, S., Sartori, K., Richarte, J., Rowe, N.P. & Garnier, E. (2023). Responses of leaf biomechanics and underlying traits to rangeland management differ between graminoids and forbs. Journal of Vegetation Science, 34(6): e13216
59	MELODY, DynEcoMed	2025	10.1111/1365-2435.14737	Garnier, E., Vile, D., Debain, S., Bottin, L., Laurent, G .& Roumet, C. (2025). Photosynthesis, water-use and nitrogen relate to both plant height and leaf structure in 60 species from the Mediterranean. Functional Ecology, 39: 567-582
