# Supplementary material for: FAIRTraits: An enriched, FAIR‐compliant database of plant traits from Mediterranean populations of 240 species
Source: Ecology. 2025 Sep 24;106(9):e70219. doi: 10.1002/ecy.70219 (PMC12460199; doi:10.1002/ecy.70219)
Supplement: Supplementary file 1 — Data S1: [file ECY-106-e70219-s001.zip › Data files/FAIRTraits_Taxon.txt]

speciesName	taxonRank	codeSp	kingdom	family	lifeCycle1	lifeCycle2	lifeForm1	lifeForm2	successionalStage	plantHeight	floweringStart	floweringEnd	photosyntheticPathway	chorology	scientificName	nameAccordingTo	scientificNameID
Acer monspessulanum	species	ACERMONS	Plantae	Sapindaceae	Perennial	none	Deciduous phanerophyte	none	SuccessionalStage_5	MinHeight: 200 - MaxHeight: 600	FloweringStart: 3	FloweringEnd: 5	Photosynthetic pathway: C3	Eurymediterranean	Acer monspessulanum L., 1753	taxRefv16_CD_NOM: 79763	https://inpn.mnhn.fr/espece/cd_nom/79763
Achillea ageratum	species	ACHIAGER	Plantae	Asteraceae	Perennial	none	Hemicryptophyte	none		MinHeight: 20 - MaxHeight: 80	FloweringStart: 6	FloweringEnd: 8	Photosynthetic pathway: C3	Stenomediterranean-West	Achillea ageratum L., 1753	taxRefv16_CD_NOM: 79865	https://inpn.mnhn.fr/espece/cd_nom/79865
Achillea millefolium	species	ACHIMILL	Plantae	Asteraceae	Perennial	none	Hemicryptophyte	none		MinHeight: 20 - MaxHeight: 80	FloweringStart: 5	FloweringEnd: 8	Photosynthetic pathway: C3	Eurasian	Achillea millefolium L., 1753	taxRefv16_CD_NOM: 79908	https://inpn.mnhn.fr/espece/cd_nom/79908
Aegilops geniculata	species	AEGIGENI	Plantae	Poaceae	Annual	none	Therophyte	none	SuccessionalStage_1	MinHeight: 10 - MaxHeight: 40	FloweringStart: 5	FloweringEnd: 6	Photosynthetic pathway: C3	Mediterraneo-Touranian	Aegilops geniculata Roth, 1797	taxRefv16_CD_NOM: 80278	https://inpn.mnhn.fr/espece/cd_nom/80278
Agave americana	species	AGAVAMER	Plantae	Asparagaceae	Perennial	none	Hemicryptophyte	none		MinHeight: 400 - MaxHeight: 1000	FloweringStart: 7	FloweringEnd: 9	Photosynthetic pathway: CAM	American-Central	Agave americana L., 1753	taxRefv16_CD_NOM: 80383	https://inpn.mnhn.fr/espece/cd_nom/80383
Agrimonia eupatoria	species	AGRIEUPA	Plantae	Rosaceae	Perennial	none	Hemicryptophyte	none		MinHeight: 30 - MaxHeight: 150	FloweringStart: 6	FloweringEnd: 9	Photosynthetic pathway: C3	Paleotemperate	Agrimonia eupatoria L., 1753	taxRefv16_CD_NOM: 80410	https://inpn.mnhn.fr/espece/cd_nom/80410
Alyssum alyssoides	species	ALYSALYS	Plantae	Brassicaceae	Annual	none	Therophyte	none		MinHeight: 5 - MaxHeight: 20	FloweringStart: 3	FloweringEnd: 6	Photosynthetic pathway: C3	Paleotemperate	Alyssum alyssoides (L.) L., 1759	taxRefv16_CD_NOM: 81878	https://inpn.mnhn.fr/espece/cd_nom/81878
Ampelodesmos mauritanicus	species	AMPEMAUR	Plantae	Poaceae	Perennial	none	Hemicryptophyte	none		MinHeight: 100 - MaxHeight: 350	FloweringStart: 5	FloweringEnd: 6	Photosynthetic pathway: C3	Stenomediterranean-Southwest	Ampelodesmos mauritanicus (Poir.) T.Durand & Schinz, 1894	taxRefv16_CD_NOM: 82173	https://inpn.mnhn.fr/espece/cd_nom/82173
Anagallis arvensis	species	ANAGARVE	Plantae	Primulaceae	Annual	none	Therophyte	none	SuccessionalStage_1	MinHeight: 3 - MaxHeight: 60	FloweringStart: 3	FloweringEnd: 10	Photosynthetic pathway: C3	Eurymediterranean	Lysimachia arvensis (L.) U.Manns & Anderb., 2009	taxRefv16_CD_NOM: 82321	https://inpn.mnhn.fr/espece/cd_nom/82321
Anthyllis montana	species	ANTHMONT	Plantae	Fabaceae	Perennial	none	Chamaephyte	none		MinHeight: 10 - MaxHeight: 30	FloweringStart: 5	FloweringEnd: 7	Photosynthetic pathway: C3	Mediterranean mountain	Anthyllis montana L., 1753	taxRefv16_CD_NOM: 82985	https://inpn.mnhn.fr/espece/cd_nom/82985
Anthyllis vulneraria	species	ANTHVULN	Plantae	Fabaceae	Perennial	(Annual)	Hemicryptophyte	(Therophyte)		MinHeight: 5 - MaxHeight: 50	FloweringStart: 5	FloweringEnd: 9	Photosynthetic pathway: C3	Eurymediterranean	Anthyllis vulneraria L., 1753	taxRefv16_CD_NOM: 82999	https://inpn.mnhn.fr/espece/cd_nom/82999
Aphanes arvensis	species	APHAARVE	Plantae	Rosaceae	Annual	none	Therophyte	none		MinHeight: 3 - MaxHeight: 20	FloweringStart: 4	FloweringEnd: 7	Photosynthetic pathway: C3	Eurasian-Center-west	Aphanes arvensis L., 1753	taxRefv16_CD_NOM: 83159	https://inpn.mnhn.fr/espece/cd_nom/83159
Aphyllanthes monspeliensis	species	APHYMONS	Plantae	Asparagaceae	Perennial	none	Geophyte	none		MinHeight: 10 - MaxHeight: 40	FloweringStart: 5	FloweringEnd: 7	Photosynthetic pathway: C3	Stenomediterranean-West	Aphyllanthes monspeliensis L., 1753	taxRefv16_CD_NOM: 83171	https://inpn.mnhn.fr/espece/cd_nom/83171
Arbutus unedo	species	ARBUUNED	Plantae	Ericaceae	Perennial	none	Evergreen phanerophyte	none		MinHeight: 100 - MaxHeight: 500	FloweringStart: 10	FloweringEnd: 3	Photosynthetic pathway: C3	Mediterraneo-Atlantic	Arbutus unedo L., 1753	taxRefv16_CD_NOM: 83481	https://inpn.mnhn.fr/espece/cd_nom/83481
Arenaria aggregata	species	ARENAGGR	Plantae	Caryophyllaceae	Perennial	none	Chamaephyte	none		MinHeight: 2 - MaxHeight: 10	FloweringStart: 6	FloweringEnd: 7	Photosynthetic pathway: C3	Mediterranean mountain	Arenaria aggregata (L.) Loisel., 1827	taxRefv16_CD_NOM: 83535	https://inpn.mnhn.fr/espece/cd_nom/83535
Arenaria serpyllifolia	species	ARENSERP	Plantae	Caryophyllaceae	Annual	(Perennial)	Therophyte	(Hemicryptophyte)		MinHeight: 2 - MaxHeight: 20	FloweringStart: 3	FloweringEnd: 7	Photosynthetic pathway: C3	Paleotemperate	Arenaria serpyllifolia L., 1753	taxRefv16_CD_NOM: 83653	https://inpn.mnhn.fr/espece/cd_nom/83653
Aristolochia rotunda	species	ARISROTU	Plantae	Aristolochiaceae	Perennial	none	Geophyte	none	SuccessionalStage_5	MinHeight: 15 - MaxHeight: 80	FloweringStart: 3	FloweringEnd: 6	Photosynthetic pathway: C3	Eurymediterranean	Aristolochia rotunda L., 1753	taxRefv16_CD_NOM: 83793	https://inpn.mnhn.fr/espece/cd_nom/83793
Asperula cynanchica	species	ASPECYNA	Plantae	Rubiaceae	Perennial	none	Hemicryptophyte	(Chamaephyte)		MinHeight: 10 - MaxHeight: 60	FloweringStart: 5	FloweringEnd: 8	Photosynthetic pathway: C3	Eurymediterranean	Asperula cynanchica L., 1753	taxRefv16_CD_NOM: 84306	https://inpn.mnhn.fr/espece/cd_nom/84306
Astragalus monspessulanus	species	ASTRMONS	Plantae	Fabaceae	Perennial	none	Hemicryptophyte	none		MinHeight: 10 - MaxHeight: 25	FloweringStart: 3	FloweringEnd: 7	Photosynthetic pathway: C3	Eurymediterranean-West	Astragalus monspessulanus L., 1753	taxRefv16_CD_NOM: 84869	https://inpn.mnhn.fr/espece/cd_nom/84869
Avena barbata	species	AVENBARB	Plantae	Poaceae	Annual	none	Therophyte	none	SuccessionalStage_1	MinHeight: 30 - MaxHeight: 150	FloweringStart: 5	FloweringEnd: 6	Photosynthetic pathway: C3	Eurasian	Avena barbata Pott ex Link, 1799	taxRefv16_CD_NOM: 85208	https://inpn.mnhn.fr/espece/cd_nom/85208
Avenula bromoides	species	AVENBROM	Plantae	Poaceae	Perennial	none	Hemicryptophyte	none	SuccessionalStage_3	MinHeight: 25 - MaxHeight: 50	FloweringStart: 5	FloweringEnd: 6	Photosynthetic pathway: C3	Stenomediterranean-West	Helictochloa bromoides (Gouan) Romero Zarco, 2011	taxRefv16_CD_NOM: 85431	https://inpn.mnhn.fr/espece/cd_nom/85431
Bellis perennis	species	BELLPERE	Plantae	Asteraceae	Perennial	none	Hemicryptophyte	none		MinHeight: 3 - MaxHeight: 12	FloweringStart:1	FloweringEnd: 2	Photosynthetic pathway: C3	Eurasian	Bellis perennis L., 1753	taxRefv16_CD_NOM: 85740	https://inpn.mnhn.fr/espece/cd_nom/85740
Blackstonia perfoliata	species	BLACPERF	Plantae	Gentianaceae	Annual	(Monocarpic perennial)	Therophyte	(Hemicryptophyte)		MinHeight: 10 - MaxHeight: 80	FloweringStart: 5	FloweringEnd: 7	Photosynthetic pathway: C3	Mediterraneo-Atlantic	Blackstonia perfoliata (L.) Huds., 1762	taxRefv16_CD_NOM: 86087	https://inpn.mnhn.fr/espece/cd_nom/86087
Brachypodium distachyon	species	BRACDIST	Plantae	Poaceae	Annual	none	Therophyte	none	SuccessionalStage_1	MinHeight: 20 - MaxHeight: 30	FloweringStart: 4	FloweringEnd: 6	Photosynthetic pathway: C3	Mediterraneo-Touranian	Brachypodium distachyon (L.) P.Beauv., 1812	taxRefv16_CD_NOM: 86262	https://inpn.mnhn.fr/espece/cd_nom/86262
Brachypodium phoenicoides	species	BRACPHOE	Plantae	Poaceae	Perennial	none	Hemicryptophyte	Geophyte	SuccessionalStage_3	MinHeight: 40 - MaxHeight: 80	FloweringStart: 4	FloweringEnd: 6	Photosynthetic pathway: C3	Stenomediterranean-West	Brachypodium phoenicoides (L.) Roem. & Schult., 1817	taxRefv16_CD_NOM: 86288	https://inpn.mnhn.fr/espece/cd_nom/86288
Brachypodium pinnatum	species	BRACPINN	Plantae	Poaceae	Perennial	none	Hemicryptophyte	none		MinHeight: 30 - MaxHeight: 100	FloweringStart: 5	FloweringEnd: 7	Photosynthetic pathway: C3	Atlantic	Brachypodium pinnatum (L.) P.Beauv., 1812	taxRefv16_CD_NOM: 86289	https://inpn.mnhn.fr/espece/cd_nom/86289
Brachypodium retusum	species	BRACRETU	Plantae	Poaceae	Perennial	none	Hemicryptophyte	none		MinHeight: 20 - MaxHeight: 60	FloweringStart: 4	FloweringEnd: 6	Photosynthetic pathway: C3	Stenomediterranean-West	Brachypodium retusum (Pers.) P.Beauv., 1812	taxRefv16_CD_NOM: 86297	https://inpn.mnhn.fr/espece/cd_nom/86297
Briza media	species	BRIZMEDI	Plantae	Poaceae	Perennial	none	Hemicryptophyte	none		MinHeight: 15 - MaxHeight: 70	FloweringStart: 5	FloweringEnd: 7	Photosynthetic pathway: C3	Eurosiberian	Briza media L., 1753	taxRefv16_CD_NOM: 86490	https://inpn.mnhn.fr/espece/cd_nom/86490
Bromus diandrus	species	BROMDIAN	Plantae	Poaceae	Annual	none	Therophyte	none		MinHeight: 20 - MaxHeight: 100	FloweringStart: 4	FloweringEnd: 7	Photosynthetic pathway: C3	Eurymediterranean	Anisantha diandra (Roth) Tutin ex Tzvelev, 1963	taxRefv16_CD_NOM: 86589	https://inpn.mnhn.fr/espece/cd_nom/86589
Bromus erectus	species	BROMEREC	Plantae	Poaceae	Perennial	none	Hemicryptophyte	none	SuccessionalStage_3	MinHeight: 20 - MaxHeight: 100	FloweringStart: 5	FloweringEnd: 6	Photosynthetic pathway: C3	Paleotemperate	Bromopsis erecta (Huds.) Fourr., 1869	taxRefv16_CD_NOM: 86601	https://inpn.mnhn.fr/espece/cd_nom/86601
Bromus hordeaceus	species	BROMHORD	Plantae	Poaceae	Annual	Perennial	Therophyte	Hemicryptophyte		MinHeight: 10 - MaxHeight: 80	FloweringStart: 4	FloweringEnd: 7	Photosynthetic pathway: C3	Cosmopolitan	Bromus hordeaceus L., 1753	taxRefv16_CD_NOM: 86634	https://inpn.mnhn.fr/espece/cd_nom/86634
Bromus lanceolatus	species	BROMLANC	Plantae	Poaceae	Annual	none	Therophyte	none	SuccessionalStage_1	MinHeight: 15 - MaxHeight: 90	FloweringStart: 5	FloweringEnd: 6	Photosynthetic pathway: C3	Paleotemperate	Bromus lanceolatus Roth, 1797	taxRefv16_CD_NOM: 86648	https://inpn.mnhn.fr/espece/cd_nom/86648
Bromus madritensis	species	BROMMADR	Plantae	Poaceae	Annual	none	Therophyte	none		MinHeight: 10 - MaxHeight: 60	FloweringStart: 5	FloweringEnd: 6	Photosynthetic pathway: C3	Eurymediterranean	Anisantha diandra (Roth) Tutin ex Tzvelev, 1963	taxRefv16_CD_NOM: 86667	https://inpn.mnhn.fr/espece/cd_nom/86667
Bromus sterilis	species	BROMSTER	Plantae	Poaceae	Annual	none	Therophyte	none		MinHeight: 10 - MaxHeight: 100	FloweringStart: 4	FloweringEnd: 6	Photosynthetic pathway: C3	Mediterraneo-Touranian	Anisantha sterilis (L.) Nevski, 1934	taxRefv16_CD_NOM: 86763	https://inpn.mnhn.fr/espece/cd_nom/86763
Bupleurum baldense	species	BUPLBALD	Plantae	Apiaceae	Annual	none	Therophyte	none		MinHeight: 5 - MaxHeight: 40	FloweringStart: 7	FloweringEnd: 9	Photosynthetic pathway: C3	Eurymediterranean	Bupleurum baldense Turra, 1764	taxRefv16_CD_NOM: 87027	https://inpn.mnhn.fr/espece/cd_nom/87027
Bupleurum fruticescens	species	BUPLFRUT	Plantae	Apiaceae	Perennial	none	Evergreen phanerophyte			MinHeight: 30 - MaxHeight: 100	FloweringStart: 7	FloweringEnd: 9	Photosynthetic pathway: C3		Bupleurum fruticescens L., 1755	taxRefv16_CD_NOM: 610522	https://inpn.mnhn.fr/espece/cd_nom/610522
Bupleurum rigidum	species	BUPLRIGI	Plantae	Apiaceae	Perennial	none	Hemicryptophyte	none	SuccessionalStage_5	MinHeight: 30 - MaxHeight: 80	FloweringStart: 7	FloweringEnd: 9	Photosynthetic pathway: C3	Stenomediterranean-West	Bupleurum rigidum L., 1753	taxRefv16_CD_NOM: 87093	https://inpn.mnhn.fr/espece/cd_nom/87093
Buxus sempervirens	species	BUXUSEMP	Plantae	Buxaceae	Perennial	none	Evergreen phanerophyte	none	SuccessionalStage_5	MinHeight: 50 - MaxHeight: 500	FloweringStart: 2	FloweringEnd: 5	Photosynthetic pathway: C3	Eurymediterranean	Buxus sempervirens L., 1753	taxRefv16_CD_NOM: 87143	https://inpn.mnhn.fr/espece/cd_nom/87143
Calamintha nepeta	species	CALANEPE	Plantae	Lamiaceae	Perennial	none	Hemicryptophyte	Geophyte	SuccessionalStage_2	MinHeight: 15 - MaxHeight: 80	FloweringStart: 6	FloweringEnd: 10	Photosynthetic pathway: C3	Eurymediterranean	Clinopodium nepeta (L.) Kuntze, 1891	taxRefv16_CD_NOM: 87349	https://inpn.mnhn.fr/espece/cd_nom/87349
Campanula rapunculus	species	CAMPRAPU	Plantae	Campanulaceae	Monocarpic perennial	none	Hemicryptophyte	none		MinHeight: 30 - MaxHeight: 150	FloweringStart: 5	FloweringEnd: 7	Photosynthetic pathway: C3	Paleotemperate	Campanula rapunculus L., 1753	taxRefv16_CD_NOM: 87712	https://inpn.mnhn.fr/espece/cd_nom/87712
Capsella bursa-pastoris	species	CAPSBURS	Plantae	Brassicaceae	Annual	none	Therophyte	none		MinHeight: 5 - MaxHeight: 40	FloweringStart:1	1FloweringEnd: 2	Photosynthetic pathway: C3	Boreal	Capsella bursa-pastoris (L.) Medik., 1792	taxRefv16_CD_NOM: 87849	https://inpn.mnhn.fr/espece/cd_nom/87849
Cardamine hirsuta	species	CARDHIRS	Plantae	Brassicaceae	Annual	none	Therophyte	none		MinHeight: 5 - MaxHeight: 25	FloweringStart: 2	FloweringEnd: 5	Photosynthetic pathway: C3	Boreal	Cardamine flexuosa With., 1796	taxRefv16_CD_NOM: 87929	https://inpn.mnhn.fr/espece/cd_nom/87929
Carduus nutans	species	CARDNUTA	Plantae	Asteraceae	Monocarpic perennial	none	Hemicryptophyte	none		MinHeight: 30 - MaxHeight: 100	FloweringStart: 5	FloweringEnd: 8	Photosynthetic pathway: C3	European-West	Carduus nutans L., 1753	taxRefv16_CD_NOM: 88167	https://inpn.mnhn.fr/espece/cd_nom/88167
Carex flacca	species	CAREFLAC	Plantae	Cyperaceae	Perennial	none	Hemicryptophyte	(Geophyte)		MinHeight: 20 - MaxHeight: 60	FloweringStart: 4	FloweringEnd: 7	Photosynthetic pathway: C3	European	Carex flacca Schreb., 1771	taxRefv16_CD_NOM: 88510	https://inpn.mnhn.fr/espece/cd_nom/88510
Carex halleriana	species	CAREHALL	Plantae	Cyperaceae	Perennial	none	Hemicryptophyte	none	SuccessionalStage_4	MinHeight: 10 - MaxHeight: 40	FloweringStart: 2	FloweringEnd: 6	Photosynthetic pathway: C3	Eurymediterranean	Carex halleriana Asso, 1779	taxRefv16_CD_NOM: 88560	https://inpn.mnhn.fr/espece/cd_nom/88560
Carex humilis	species	CAREHUMI	Plantae	Cyperaceae	Perennial	none	Hemicryptophyte	none		MinHeight: 3 - MaxHeight: 15	FloweringStart: 3	FloweringEnd: 6	Photosynthetic pathway: C3	Eurasian-Temperate	Carex humilis Leyss., 1758	taxRefv16_CD_NOM: 88582	https://inpn.mnhn.fr/espece/cd_nom/88582
Carex sp.	genus	CARESP	Plantae	Cyperaceae	Perennial	none	Hemicryptophyte	none					Photosynthetic pathway: C3		Carex L., 1753	taxRefv16_CD_NOM: 190355
Carlina sp.	genus	CARLSPEC	Plantae	Asteraceae	Perennial		Hemicryptophyte	none					Photosynthetic pathway: C3		Carlina L., 1753	taxRefv16_CD_NOM: 190360
Carlina vulgaris	species	CARLVULG	Plantae	Asteraceae	Monocarpic perennial	P	Hemicryptophyte	none		MinHeight: 10 - MaxHeight: 80	FloweringStart: 6	FloweringEnd: 10	Photosynthetic pathway: C3	Eurasian	Carlina vulgaris L., 1753	taxRefv16_CD_NOM: 89180	https://inpn.mnhn.fr/espece/cd_nom/89180
Carthamus mitissimus	species	CARTMITI	Plantae	Asteraceae	Perennial	none	Hemicryptophyte	none		MinHeight: 3 - MaxHeight: 15	FloweringStart: 5	FloweringEnd: 7	Photosynthetic pathway: C3	European-Southwest	Carthamus mitissimus L., 1753	taxRefv16_CD_NOM: 89235	https://inpn.mnhn.fr/espece/cd_nom/89235
Catananche caerulea	species	CATACAER	Plantae	Asteraceae	Perennial	none	Hemicryptophyte	none	SuccessionalStage_3	MinHeight: 30 - MaxHeight: 100	FloweringStart: 5	FloweringEnd: 8	Photosynthetic pathway: C3	Stenomediterranean-West	Catananche caerulea L., 1753	taxRefv16_CD_NOM: 89330	https://inpn.mnhn.fr/espece/cd_nom/89330
Centaurea aspera	species	CENTASPE	Plantae	Asteraceae	Perennial	none	Hemicryptophyte	none		MinHeight: 20 - MaxHeight: 100	FloweringStart: 5	FloweringEnd: 10	Photosynthetic pathway: C3	European-Southwest	Centaurea aspera L., 1753	taxRefv16_CD_NOM: 89525	https://inpn.mnhn.fr/espece/cd_nom/89525
Centaurea pectinata	species	CENTPECT	Plantae	Asteraceae	Perennial	none	Hemicryptophyte	none		MinHeight: 15 - MaxHeight: 60	FloweringStart: 6	FloweringEnd: 9	Photosynthetic pathway: C3	European-Southwest	Centaurea pectinata L., 1763	taxRefv16_CD_NOM: 89663	https://inpn.mnhn.fr/espece/cd_nom/89663
Centaurea pectinata subsp. supina	subspecies	CENTPECT-SUP	Plantae	Asteraceae	Perennial	none	Hemicryptophyte	none		MinHeight: 15 - MaxHeight: 60	FloweringStart: 6	FloweringEnd: 9	Photosynthetic pathway: C3	European-Southwest	Centaurea pectinata L., 1763	taxRefv16_CD_NOM: 132983	https://inpn.mnhn.fr/espece/cd_nom/132983
Cerastium glomeratum	species	CERAGLOM	Plantae	Caryophyllaceae	Annual	none	Therophyte	none		MinHeight: 5 - MaxHeight: 30	FloweringStart: 3	FloweringEnd: 6	Photosynthetic pathway: C3	Subcosmopolitan	Cerastium glomeratum Thuill., 1799	taxRefv16_CD_NOM: 90017	https://inpn.mnhn.fr/espece/cd_nom/90017
Cerastium pumilum	species	CERAPUMI	Plantae	Caryophyllaceae	Annual	none	Therophyte	none		MinHeight: 2 - MaxHeight: 25	FloweringStart: 3	FloweringEnd: 7	Photosynthetic pathway: C3	Eurymediterranean	Cerastium pumilum Curtis, 1777	taxRefv16_CD_NOM: 90076	https://inpn.mnhn.fr/espece/cd_nom/90076
Chamaerops humilis	species	CHAMHUMI	Plantae	Arecaceae	Perennial	none	Evergreen phanerophyte	none		MinHeight: 50 - MaxHeight: 100	FloweringStart: 4	FloweringEnd: 6	Photosynthetic pathway: C3	Stenomediterranean-West	Chamaerops humilis L., 1753	taxRefv16_CD_NOM: 90524	https://inpn.mnhn.fr/espece/cd_nom/90524
Chamaespartium sagittale	species	CHAMSAGI	Plantae	Fabaceae	Perennial	none	Chamaephyte	none		MinHeight: 10 - MaxHeight: 40	FloweringStart: 6	FloweringEnd: 7	Photosynthetic pathway: C3	European-Central and south	Genista sagittalis L., 1753	taxRefv16_CD_NOM: 90526	https://inpn.mnhn.fr/espece/cd_nom/90526
Cirsium acaulon	species	CIRSACAU	Plantae	Asteraceae	Perennial	none	Hemicryptophyte	none		MinHeight: 3 - MaxHeight: 6	FloweringStart: 5	FloweringEnd: 9	Photosynthetic pathway: C3	Eurasian-Southwest	Cirsium acaulon (L.) Scop., 1769	taxRefv16_CD_NOM: 621080	https://inpn.mnhn.fr/espece/cd_nom/621080
Cistus albidus	species	CISTALBI	Plantae	Cistaceae	Perennial	none	Evergreen phanerophyte	none		MinHeight: 40 - MaxHeight: 120	FloweringStart: 3	FloweringEnd: 6	Photosynthetic pathway: C3	Stenomediterranean-West	Cistus albidus L., 1753	taxRefv16_CD_NOM: 91630	https://inpn.mnhn.fr/espece/cd_nom/91630
Cistus salviifolius	species	CISTSALV	Plantae	Cistaceae	Perennial	none	Chamaephyte	Phanerophyte		MinHeight: 20 - MaxHeight: 80	FloweringStart: 3	FloweringEnd: 6	Photosynthetic pathway: C3	Mediterraneo-Atlantic	Cistus salviifolius L., 1753	taxRefv16_CD_NOM: 91715	https://inpn.mnhn.fr/espece/cd_nom/91715
Clematis vitalba	species	CLEMVITA	Plantae	Ranunculaceae	Perennial	none	Liana phanerophyte	none	SuccessionalStage_4	MinHeight: 100 - MaxHeight: 1500	FloweringStart: 6	FloweringEnd: 10	Photosynthetic pathway: C3	European	Clematis vitalba L., 1753	taxRefv16_CD_NOM: 91886	https://inpn.mnhn.fr/espece/cd_nom/91886
Convolvulus arvensis	species	CONVARVE	Plantae	Convolvulaceae	Perennial	none	Geophyte	none	SuccessionalStage_1	MinHeight: 20 - MaxHeight: 100	FloweringStart: 5	FloweringEnd: 10	Photosynthetic pathway: C3	Paleotemperate	Convolvulus arvensis L., 1753	taxRefv16_CD_NOM: 92302	https://inpn.mnhn.fr/espece/cd_nom/92302
Conyza canadensis	species	CONYCANA	Plantae	Asteraceae	Annual	none	Therophyte	none		MinHeight: 20 - MaxHeight: 100	FloweringStart: 6	FloweringEnd: 10	Photosynthetic pathway: C3	American	Erigeron canadensis L., 1753	taxRefv16_CD_NOM: 92379	https://inpn.mnhn.fr/espece/cd_nom/92379
Conyza sumatrensis	species	CONYSUMA	Plantae	Asteraceae	Annual	none	Therophyte	none		MinHeight: 50 - MaxHeight: 250	FloweringStart: 6	FloweringEnd: 10	Photosynthetic pathway: C3	Neotropical	Erigeron sumatrensis Retz., 1810	taxRefv16_CD_NOM: 92401	https://inpn.mnhn.fr/espece/cd_nom/92401
Coronilla minima	species	COROMINI	Plantae	Fabaceae	Perennial	none	Chamaephyte	none		MinHeight: 5 - MaxHeight: 30	FloweringStart: 4	FloweringEnd: 6	Photosynthetic pathway: C3	Eurymediterranean-West	Coronilla minima L., 1756	taxRefv16_CD_NOM: 92527	https://inpn.mnhn.fr/espece/cd_nom/92527
Crataegus monogyna	species	CRATMONO	Plantae	Rosaceae	Perennial	none	Deciduous phanerophyte	none	SuccessionalStage_4	MinHeight: 100 - MaxHeight: 600	FloweringStart: 4	FloweringEnd: 7	Photosynthetic pathway: C3	Paleotemperate	Crataegus monogyna Jacq., 1775	taxRefv16_CD_NOM: 92876	https://inpn.mnhn.fr/espece/cd_nom/92876
Crepis foetida	species	CREPFOET	Plantae	Asteraceae	Annual	none	Therophyte	none		MinHeight: 15 - MaxHeight: 80	FloweringStart: 5	FloweringEnd: 8	Photosynthetic pathway: C3	Eurymediterranean-North	Crepis foetida L., 1753	taxRefv16_CD_NOM: 93045	https://inpn.mnhn.fr/espece/cd_nom/93045
Crepis pulchra	species	CREPPULC	Plantae	Asteraceae	Annual	none	Therophyte	none		MinHeight: 20 - MaxHeight: 120	FloweringStart: 5	FloweringEnd: 7	Photosynthetic pathway: C3	Eurymediterranean-North	Crepis pulchra L., 1753	taxRefv16_CD_NOM: 93114	https://inpn.mnhn.fr/espece/cd_nom/93114
Crepis sancta	species	CREPSANC	Plantae	Asteraceae	Annual	none	Therophyte	none	SuccessionalStage_1	MinHeight: 5 - MaxHeight: 50	FloweringStart: 2	FloweringEnd: 6	Photosynthetic pathway: C3	Mediterraneo-Touranian	Crepis sancta (L.) Bornm., 1913	taxRefv16_CD_NOM: 93129	https://inpn.mnhn.fr/espece/cd_nom/93129
Crepis sancta subsp. sancta	subspecies	CREPSANC-SAN	Plantae	Asteraceae	Annual	none	Therophyte	none	SuccessionalStage_1	MinHeight: 5 - MaxHeight: 50	FloweringStart: 2	FloweringEnd: 6	Photosynthetic pathway: C3	Mediterraneo-Touranian	Crepis sancta (L.) Bornm., 1913	taxRefv16_CD_NOM: 133518	https://inpn.mnhn.fr/espece/cd_nom/133518
Crepis vesicaria	species	CREPVESI	Plantae	Asteraceae	Annual	Monocarpic perennial	Therophyte	Hemicryptophyte	SuccessionalStage_2	MinHeight: 15 - MaxHeight: 80	FloweringStart: 3	FloweringEnd: 6	Photosynthetic pathway: C3	Eurymediterranean	Crepis vesicaria L., 1753	taxRefv16_CD_NOM: 93157	https://inpn.mnhn.fr/espece/cd_nom/93157
Crepis vesicaria subsp. haenseleri	subspecies	CREPVESI-HAE	Plantae	Asteraceae	Annual	Monocarpic perennial	Therophyte	Hemicryptophyte	SuccessionalStage_2	MinHeight: 15 - MaxHeight: 80	FloweringStart: 3	FloweringEnd: 6	Photosynthetic pathway: C3	Eurymediterranean	Crepis vesicaria subsp. taraxacifolia (Thuill.) Thell., 1914	taxRefv16_CD_NOM: 133529	https://inpn.mnhn.fr/espece/cd_nom/133529
Cynodon dactylon	species	CYNODACT	Plantae	Poaceae	Perennial	none	Geophyte	none		MinHeight: 10 - MaxHeight: 40	FloweringStart: 7	FloweringEnd: 10	Photosynthetic pathway: C4	Cosmopolitan	Cynodon dactylon (L.) Pers., 1805	taxRefv16_CD_NOM: 93803	https://inpn.mnhn.fr/espece/cd_nom/93803
Dactylis glomerata	species	DACTGLOM	Plantae	Poaceae	Perennial	none	Hemicryptophyte	none	SuccessionalStage_2	MinHeight: 20 - MaxHeight: 100	FloweringStart: 5	FloweringEnd: 7	Photosynthetic pathway: C3	Paleotemperate	Dactylis glomerata L., 1753	taxRefv16_CD_NOM: 94207	https://inpn.mnhn.fr/espece/cd_nom/94207
Dactylis glomerata subsp. hispanica	subspecies	DACTGLOM-HIS	Plantae	Poaceae	Perennial	none	Hemicryptophyte	none	SuccessionalStage_2	MinHeight: 20 - MaxHeight: 100	FloweringStart: 5	FloweringEnd: 7	Photosynthetic pathway: C3	Paleotemperate	Dactylis glomerata subsp. hispanica (Roth) Nyman, 1882	taxRefv16_CD_NOM: 133654	https://inpn.mnhn.fr/espece/cd_nom/133654
Daphne gnidium	species	DAPHGNID	Plantae	Thymelaeaceae	Perennial	none	Chamaephyte	Pha		MinHeight: 50 - MaxHeight: 200	FloweringStart: 6	FloweringEnd: 9	Photosynthetic pathway: C3	Mediterraneo-Atlantic	Daphne gnidium L., 1753	taxRefv16_CD_NOM: 94427	https://inpn.mnhn.fr/espece/cd_nom/94427
Daucus carota	species	DAUCCARO	Plantae	Apiaceae	Perennial	Annual	Hemicryptophyte	Therophyte	SuccessionalStage_2	MinHeight: 10 - MaxHeight: 20	FloweringStart: 4	FloweringEnd: 10	Photosynthetic pathway: C3		Daucus carota L., 1753	taxRefv16_CD_NOM: 94503	https://inpn.mnhn.fr/espece/cd_nom/94503
Dipsacus fullonum	species	DIPSFULL	Plantae	Caprifoliaceae	Monocarpic perennial	none	Hemicryptophyte	none		MinHeight: 50 - MaxHeight: 200	FloweringStart: 6	FloweringEnd: 8	Photosynthetic pathway: C3	Paleotemperate	Dipsacus fullonum L., 1753	taxRefv16_CD_NOM: 95149	https://inpn.mnhn.fr/espece/cd_nom/95149
Dorycnium hirsutum	species	DORYHIRS	Plantae	Fabaceae	Perennial	none	Chamaephyte	(Phanerophyte)	SuccessionalStage_3	MinHeight: 20 - MaxHeight: 50	FloweringStart: 5	FloweringEnd: 6	Photosynthetic pathway: C3	Eurymediterranean	Lotus hirsutus L., 1753	taxRefv16_CD_NOM: 95269	https://inpn.mnhn.fr/espece/cd_nom/95269
Dorycnium pentaphyllum	species	DORYPENT	Plantae	Fabaceae	Perennial	none	Chamaephyte	none	SuccessionalStage_3	MinHeight: 10 - MaxHeight: 50	FloweringStart: 5	FloweringEnd: 7	Photosynthetic pathway: C3	Eurymediterranean-West	Lotus dorycnium L., 1753	taxRefv16_CD_NOM: 95279	https://inpn.mnhn.fr/espece/cd_nom/95279
Draba verna	species	DRABVERN	Plantae	Brassicaceae	Annual	none	Therophyte	none		MinHeight: 3 - MaxHeight: 15	FloweringStart:1	FloweringEnd: 5	Photosynthetic pathway: C3	Paleotemperate	Draba verna L., 1753	taxRefv16_CD_NOM: 95372	https://inpn.mnhn.fr/espece/cd_nom/95372
Echinops ritro	species	ECHIRITR	Plantae	Asteraceae	Perennial	none	Hemicryptophyte	none	SuccessionalStage_3	MinHeight: 10 - MaxHeight: 50	FloweringStart: 6	FloweringEnd: 8	Photosynthetic pathway: C3	Stenomediterranean	Echinops ritro L., 1753	taxRefv16_CD_NOM: 95709	https://inpn.mnhn.fr/espece/cd_nom/95709
Erica arborea	species	ERICARBO	Plantae	Ericaceae	Perennial	none	Evergreen phanerophyte	none		MinHeight: 100 - MaxHeight: 400	FloweringStart: 3	FloweringEnd: 5	Photosynthetic pathway: C3	Mediterraneo-Atlantic	Erica arborea L., 1753	taxRefv16_CD_NOM: 96659	https://inpn.mnhn.fr/espece/cd_nom/96659
Erodium ciconium	species	ERODCICO	Plantae	Geraniaceae	Annual	none	Therophyte	none		MinHeight: 15 - MaxHeight: 100	FloweringStart: 3	FloweringEnd: 6	Photosynthetic pathway: C3	Eurymediterranean	Erodium ciconium (L.) L'H�r., 1789	taxRefv16_CD_NOM: 96894	https://inpn.mnhn.fr/espece/cd_nom/96894
Erodium cicutarium	species	ERODCICU	Plantae	Geraniaceae	Annual	Monocarpic perennial	Therophyte	Hemicryptophyte		MinHeight: 3 - MaxHeight: 80	FloweringStart: 3	FloweringEnd: 9	Photosynthetic pathway: C3	Eurymediterranean	Erodium cicutarium (L.) L'H�r., 1789	taxRefv16_CD_NOM: 96895	https://inpn.mnhn.fr/espece/cd_nom/96895
Eryngium campestre	species	ERYNCAMP	Plantae	Apiaceae	Perennial	none	Hemicryptophyte	none	SuccessionalStage_2	MinHeight: 20 - MaxHeight: 70	FloweringStart: 7	FloweringEnd: 9	Photosynthetic pathway: C3	Eurasian	Eryngium campestre L., 1753	taxRefv16_CD_NOM: 97141	https://inpn.mnhn.fr/espece/cd_nom/97141
Euphorbia cyparissias	species	EUPHCYPA	Plantae	Euphorbiaceae	Perennial	none	Hemicryptophyte	none		MinHeight: 10 - MaxHeight: 30	FloweringStart: 4	FloweringEnd: 10	Photosynthetic pathway: C3	European-Center	Euphorbia cyparissias L., 1753	taxRefv16_CD_NOM: 97490	https://inpn.mnhn.fr/espece/cd_nom/97490
Euphorbia duvalii	species	EUPHDUVA	Plantae	Euphorbiaceae	Perennial	none	Geophyte	none		MinHeight: 20 - MaxHeight: 40	FloweringStart: 4	FloweringEnd: 6	Photosynthetic pathway: C3	Stenomediterranean-Northwest	Euphorbia duvalii Lecoq & Lamotte, 1847	taxRefv16_CD_NOM: 97504	https://inpn.mnhn.fr/espece/cd_nom/97504
Euphorbia seguieriana	species	EUPHSEGU	Plantae	Euphorbiaceae	Perennial	none	Hemicryptophyte	none		MinHeight: 10 - MaxHeight: 50	FloweringStart: 4	FloweringEnd: 6	Photosynthetic pathway: C3	Eurosiberian-South	Euphorbia seguieriana Neck., 1770	taxRefv16_CD_NOM: 97660	https://inpn.mnhn.fr/espece/cd_nom/97660
Festuca christiani-bernardi	species	FESTCHRI	Plantae	Poaceae	Perennial	none	Hemicryptophyte	none		MinHeight: 15 - MaxHeight: 50	FloweringStart: 5	FloweringEnd: 6	Photosynthetic pathway: C3	Mediterranean mountain-Northwest	Festuca christiani-bernardi Kergu�len, 1979	taxRefv16_CD_NOM: 98141	https://inpn.mnhn.fr/espece/cd_nom/98141
Festuca ovina	species	FESTOVIN	Plantae	Poaceae	Perennial	none	Hemicryptophyte	none		MinHeight: 10 - MaxHeight: 60	FloweringStart: 5	FloweringEnd: 8	Photosynthetic pathway: C3	European	Festuca ovina L., 1753	taxRefv16_CD_NOM: 98425	https://inpn.mnhn.fr/espece/cd_nom/98425
Festuca rubra	species	FESTRUBR	Plantae	Poaceae	Perennial	none	Hemicryptophyte	none		MinHeight: 20 - MaxHeight: 90	FloweringStart: 5	FloweringEnd: 10	Photosynthetic pathway: C3	Boreal	Festuca rubra L., 1753	taxRefv16_CD_NOM: 98512	https://inpn.mnhn.fr/espece/cd_nom/98512
Filago pyramidata	species	FILAPYRA	Plantae	Asteraceae	Annual	none	Therophyte	none		MinHeight: 2 - MaxHeight: 30	FloweringStart: 4	FloweringEnd: 6	Photosynthetic pathway: C3	Eurymediterranean	Filago pyramidata L., 1753	taxRefv16_CD_NOM: 98699	https://inpn.mnhn.fr/espece/cd_nom/98699
Filipendula vulgaris	species	FILIVULG	Plantae	Rosaceae	Perennial	none	Geophyte	none		MinHeight: 30 - MaxHeight: 100	FloweringStart: 5	FloweringEnd: 7	Photosynthetic pathway: C3	Paleotemperate	Filipendula vulgaris Moench, 1794	taxRefv16_CD_NOM: 98718	https://inpn.mnhn.fr/espece/cd_nom/98718
Fumana ericoides	species	FUMAERIC	Plantae	Cistaceae	Perennial	none	Chamaephyte	none		MinHeight: 5 - MaxHeight: 40	FloweringStart: 4	FloweringEnd: 7	Photosynthetic pathway: C3	Stenomediterranean-West	Fumana ericifolia Wallr., 1840	taxRefv16_CD_NOM: 99017	https://inpn.mnhn.fr/espece/cd_nom/99017
Fumana procumbens	species	FUMAPROC	Plantae	Cistaceae	Perennial	none	Chamaephyte	none		MinHeight: 3 - MaxHeight: 15	FloweringStart: 5	FloweringEnd: 7	Photosynthetic pathway: C3	Eurasian-Center-west	Fumana procumbens (Dunal) Gren. & Godr., 1847	taxRefv16_CD_NOM: 99028	https://inpn.mnhn.fr/espece/cd_nom/99028
Galium corrudifolium	species	GALICORR	Plantae	Rubiaceae	Perennial	none	Hemicryptophyte	none		MinHeight: 10 - MaxHeight: 80	FloweringStart: 5	FloweringEnd: 8	Photosynthetic pathway: C3	Eurymediterranean	Galium corrudifolium Vill., 1779	taxRefv16_CD_NOM: 99406	https://inpn.mnhn.fr/espece/cd_nom/99406
Genista hispanica	species	GENIHISP	Plantae	Fabaceae	Perennial	none	Chamaephyte	none		MinHeight: 10 - MaxHeight: 30	FloweringStart: 4	FloweringEnd: 5	Photosynthetic pathway: C3	European-Southwest	Genista hispanica L., 1753	taxRefv16_CD_NOM: 99761	https://inpn.mnhn.fr/espece/cd_nom/99761
Genista pilosa	species	GENIPILO	Plantae	Fabaceae	Perennial	none	Chamaephyte	(Phanerophyte)		MinHeight: 10 - MaxHeight: 30	FloweringStart: 5	FloweringEnd: 7	Photosynthetic pathway: C3	European-Center	Genista pilosa L., 1753	taxRefv16_CD_NOM: 99798	https://inpn.mnhn.fr/espece/cd_nom/99798
Genista scorpius	species	GENISCOR	Plantae	Fabaceae	Perennial	none	Deciduous phanerophyte	none		MinHeight: 30 - MaxHeight: 200	FloweringStart: 4	FloweringEnd: 7	Photosynthetic pathway: C3	Eurymediterranean-NW	Genista scorpius (L.) DC., 1805	taxRefv16_CD_NOM: 99815	https://inpn.mnhn.fr/espece/cd_nom/99815
Geranium dissectum	species	GERADISS	Plantae	Geraniaceae	Annual	none	Therophyte	none		MinHeight: 10 - MaxHeight: 60	FloweringStart: 4	FloweringEnd: 7	Photosynthetic pathway: C3	Eurasian	Geranium dissectum L., 1755	taxRefv16_CD_NOM: 100052	https://inpn.mnhn.fr/espece/cd_nom/100052
Geranium molle	species	GERAMOLL	Plantae	Geraniaceae	Annual	(Perennial)	Therophyte	(Hemicryptophyte)		MinHeight: 10 - MaxHeight: 50	FloweringStart: 3	FloweringEnd: 7	Photosynthetic pathway: C3	Eurasian	Geranium molle L., 1753	taxRefv16_CD_NOM: 100104	https://inpn.mnhn.fr/espece/cd_nom/100104
Geranium rotundifolium	species	GERAROTU	Plantae	Geraniaceae	Annual	none	Therophyte	none		MinHeight: 10 - MaxHeight: 50	FloweringStart: 3	FloweringEnd: 7	Photosynthetic pathway: C3	Paleotemperate	Geranium rotundifolium L., 1753	taxRefv16_CD_NOM: 100144	https://inpn.mnhn.fr/espece/cd_nom/100144
Globularia alypum	species	GLOBALYP	Plantae	Plantaginaceae	Perennial	none	Evergreen phanerophyte	none		MinHeight: 30 - MaxHeight: 100	FloweringStart: 10	FloweringEnd: 3	Photosynthetic pathway: C3	Stenomediterranean	Globularia alypum L., 1753	taxRefv16_CD_NOM: 100335	https://inpn.mnhn.fr/espece/cd_nom/100335
Globularia vulgaris	species	GLOBVULG	Plantae	Plantaginaceae	Perennial	none	Hemicryptophyte	none		MinHeight: 10 - MaxHeight: 60	FloweringStart: 4	FloweringEnd: 6	Photosynthetic pathway: C3	Eurymediterranean-NW	Globularia vulgaris L., 1753	taxRefv16_CD_NOM: 100356	https://inpn.mnhn.fr/espece/cd_nom/100356
Hedera helix	species	HEDEHELI	Plantae	Araliaceae	Perennial	none	Liana phanerophyte	none	SuccessionalStage_5	MinHeight: 100 - MaxHeight: 2000	FloweringStart: 8	FloweringEnd: 10	Photosynthetic pathway: C3	Paleotemperate	Hedera helix L., 1753	taxRefv16_CD_NOM: 100787	https://inpn.mnhn.fr/espece/cd_nom/100787
Helianthemum apenninum	species	HELIAPEN	Plantae	Cistaceae	Perennial	none	Chamaephyte	none		MinHeight: 5 - MaxHeight: 40	FloweringStart: 3	FloweringEnd: 7	Photosynthetic pathway: C3	European-South	Helianthemum apenninum (L.) Mill., 1768	taxRefv16_CD_NOM: 100896	https://inpn.mnhn.fr/espece/cd_nom/100896
Helianthemum canum	species	HELICANU	Plantae	Cistaceae	Perennial	none	Chamaephyte	none		MinHeight: 5 - MaxHeight: 30	FloweringStart: 3	FloweringEnd: 8	Photosynthetic pathway: C3	Eurymediterranean	Helianthemum oelandicum var. canescens (Hartm.) Fr., 1824	taxRefv16_CD_NOM: 100905	https://inpn.mnhn.fr/espece/cd_nom/100905
Helianthemum nummularium	species	HELINUMM	Plantae	Cistaceae	Perennial	none	Chamaephyte	none	SuccessionalStage_4	MinHeight: 5 - MaxHeight: 40	FloweringStart: 3	FloweringEnd: 7	Photosynthetic pathway: C3	Eurasian-Center-west	Helianthemum nummularium (L.) Mill., 1768	taxRefv16_CD_NOM: 100956	https://inpn.mnhn.fr/espece/cd_nom/100956
Helianthemum syriacum	species	HELISYRA	Plantae	Cistaceae	Perennial	none	Chamaephyte	none		MinHeight: 15 - MaxHeight: 40	FloweringStart: 5	FloweringEnd: 7	Photosynthetic pathway: C3	Stenomediterranean	Helianthemum syriacum (Jacq.) Dum.Cours., 1802	taxRefv16_CD_NOM: 100992	https://inpn.mnhn.fr/espece/cd_nom/100992
Helichrysum stoechas subsp. stoechas	subspecies	HELISTOE-STO	Plantae	Asteraceae	Perennial	none	Chamaephyte	none		MinHeight: 5 - MaxHeight: 50	FloweringStart: 4	FloweringEnd: 7	Photosynthetic pathway: C3	Eurymediterranean	Helichrysum stoechas subsp. stoechas (L.) Moench, 1794	taxRefv16_CD_NOM: 135257	https://inpn.mnhn.fr/espece/cd_nom/135257
Hieracium pilosella	species	HIERPILO	Plantae	Asteraceae	Perennial	none	Hemicryptophyte	none		MinHeight: 3 - MaxHeight: 40	FloweringStart: 4	FloweringEnd: 8	Photosynthetic pathway: C3	Paleotemperate	Pilosella officinarum F.W.Schultz & Sch.Bip., 1862	taxRefv16_CD_NOM: 102352	https://inpn.mnhn.fr/espece/cd_nom/102352
Hippocrepis comosa	species	HIPPCOMO	Plantae	Fabaceae	Perennial	none	Chamaephyte	Hemicryptophyte		MinHeight: 5 - MaxHeight: 30	FloweringStart: 5	FloweringEnd: 7	Photosynthetic pathway: C3	Eurymediterranean	Hippocrepis comosa L., 1753	taxRefv16_CD_NOM: 102842	https://inpn.mnhn.fr/espece/cd_nom/102842
Hordeum murinum	species	HORDMURI	Plantae	Poaceae	Annual	none	Therophyte	none		MinHeight: 10 - MaxHeight: 50	FloweringStart: 4	FloweringEnd: 10	Photosynthetic pathway: C3	Boreal	Hordeum murinum L., 1753	taxRefv16_CD_NOM: 102974	https://inpn.mnhn.fr/espece/cd_nom/102974
Hornungia petraea	species	HORNPETR	Plantae	Brassicaceae	Annual	none	Therophyte	none		MinHeight: 2 - MaxHeight: 10	FloweringStart: 2	FloweringEnd: 6	Photosynthetic pathway: C3	Eurymediterranean-North	Hornungia petraea (L.) Rchb., 1838	taxRefv16_CD_NOM: 103019	https://inpn.mnhn.fr/espece/cd_nom/103019
Hyparrhenia hirta	species	HYPAHIRT	Plantae	Poaceae	Perennial	none	Hemicryptophyte	none		MinHeight: 30 - MaxHeight: 90	FloweringStart: 9	FloweringEnd: 4	Photosynthetic pathway: C4	Paleotropical	Hyparrhenia hirta (L.) Stapf, 1919	taxRefv16_CD_NOM: 103216	https://inpn.mnhn.fr/espece/cd_nom/103216
Inula conyzae	species	INULCONY	Plantae	Asteraceae	Monocarpic perennial	Perennial	Hemicryptophyte	none		MinHeight: 30 - MaxHeight: 150	FloweringStart: 7	FloweringEnd: 9	Photosynthetic pathway: C3	Eurasian	Inula conyzae (Greiss.) DC., 1836	taxRefv16_CD_NOM: 945856	https://inpn.mnhn.fr/espece/cd_nom/945856
Inula montana	species	INULMONT	Plantae	Asteraceae	Perennial	none	Hemicryptophyte	(Chamaephyte)		MinHeight: 10 - MaxHeight: 40	FloweringStart: 5	FloweringEnd: 7	Photosynthetic pathway: C3	Eurymediterranean-West	Inula montana L., 1753	taxRefv16_CD_NOM: 103639	https://inpn.mnhn.fr/espece/cd_nom/103639
Juniperus oxycedrus	species	JUNIOXYC	Plantae	Cupressaceae	Perennial	none	Evergreen phanerophyte	none	SuccessionalStage_4	MinHeight: 100 - MaxHeight: 500	FloweringStart: 3	FloweringEnd: 5	Photosynthetic pathway: C3	Eurymediterranean	Juniperus oxycedrus L., 1753	taxRefv16_CD_NOM: 104409	https://inpn.mnhn.fr/espece/cd_nom/104409
Kickxia spuria	species	KICKSPUR	Plantae	Plantaginaceae	Annual	none	Therophyte	none	SuccessionalStage_1	MinHeight: 20 - MaxHeight: 80	FloweringStart: 5	FloweringEnd: 11	Photosynthetic pathway: C3	Eurasian	Kickxia spuria (L.) Dumort., 1827	taxRefv16_CD_NOM: 104506	https://inpn.mnhn.fr/espece/cd_nom/104506
Koeleria pyramidata	species	KOELPYRA	Plantae	Poaceae	Perennial	none	Hemicryptophyte	none		MinHeight: 10 - MaxHeight: 70	FloweringStart: 6	FloweringEnd: 8	Photosynthetic pathway: C3	European	Koeleria pyramidata (Lam.) P.Beauv., 1812	taxRefv16_CD_NOM: 104665	https://inpn.mnhn.fr/espece/cd_nom/104665
Koeleria vallesiana	species	KOELVALL	Plantae	Poaceae	Perennial	none	Hemicryptophyte	none	SuccessionalStage_3	MinHeight: 10 - MaxHeight: 50	FloweringStart: 5	FloweringEnd: 7	Photosynthetic pathway: C3	Eurymediterranean	Koeleria vallesiana (Honck.) Gaudin, 1808	taxRefv16_CD_NOM: 104680	https://inpn.mnhn.fr/espece/cd_nom/104680
Lamium amplexicaule	species	LAMIAMPL	Plantae	Lamiaceae	Annual	none	Therophyte	none		MinHeight: 5 - MaxHeight: 30	FloweringStart: 2	FloweringEnd: 6	Photosynthetic pathway: C3	Eurasian-Center-west	Lamium amplexicaule L., 1753	taxRefv16_CD_NOM: 104855	https://inpn.mnhn.fr/espece/cd_nom/104855
Lavandula latifolia	species	LAVALATI	Plantae	Lamiaceae	Perennial	none	Evergreen phanerophyte	none	SuccessionalStage_2	MinHeight: 20 - MaxHeight: 80	FloweringStart: 7	FloweringEnd: 9	Photosynthetic pathway: C3	Stenomediterranean-West	Lavandula latifolia Medik., 1784	taxRefv16_CD_NOM: 105312	https://inpn.mnhn.fr/espece/cd_nom/105312
Leucanthemum graminifolium	species	LEUCGRAM	Plantae	Asteraceae	Perennial	none	Hemicryptophyte	none		MinHeight: 15 - MaxHeight: 50	FloweringStart: 5	FloweringEnd: 7	Photosynthetic pathway: C3	Mediterranean mountain-Northwest	Leucanthemum graminifolium (L.) Lam., 1779	taxRefv16_CD_NOM: 105793	https://inpn.mnhn.fr/espece/cd_nom/105793
Leucanthemum vulgare	species	LEUCVULG	Plantae	Asteraceae	Monocarpic perennial	Perennial	Hemicryptophyte	none		MinHeight: 15 - MaxHeight: 100	FloweringStart: 5	FloweringEnd: 8	Photosynthetic pathway: C3	Eurasian	Leucanthemum vulgare Lam., 1779	taxRefv16_CD_NOM: 105817	https://inpn.mnhn.fr/espece/cd_nom/105817
Linaria supina	species	LINASUPI	Plantae	Plantaginaceae	Annual	Perennial	Therophyte	Hemicryptophyte		MinHeight: 5 - MaxHeight: 30	FloweringStart: 4	FloweringEnd: 8	Photosynthetic pathway: C3	Mediterraneo-Atlantic-west	Linaria supina (L.) Chaz., 1790	taxRefv16_CD_NOM: 106226	https://inpn.mnhn.fr/espece/cd_nom/106226
Linum suffruticosum	species	LINUSUFF	Plantae	Linaceae	Perennial	none	Hemicryptophyte	(Chamaephyte)		MinHeight: 5 - MaxHeight: 20	FloweringStart: 5	FloweringEnd: 7	Photosynthetic pathway: C3	Eurymediterranean-West	Linum appressum Caball., 1944	taxRefv16_CD_NOM: 161206	https://inpn.mnhn.fr/espece/cd_nom/161206
Linum tenuifolium	species	LINUTENU	Plantae	Linaceae	Perennial	(Annual)	Hemicryptophyte	(Therophyte)		MinHeight: 30 - MaxHeight: 60	FloweringStart: 5	FloweringEnd: 7	Photosynthetic pathway: C3	Eurasian-Center-west	Linum tenuifolium L., 1753	taxRefv16_CD_NOM: 106346	https://inpn.mnhn.fr/espece/cd_nom/106346
Lithospermum fruticosum	species	LITHFRUT	Plantae	Boraginaceae	Perennial	none	Chamaephyte	none		MinHeight: 10 - MaxHeight: 50	FloweringStart: 4	FloweringEnd: 6	Photosynthetic pathway: C3	Stenomediterranean-West	Lithodora fruticosa (L.) Griseb., 1844	taxRefv16_CD_NOM: 106387	https://inpn.mnhn.fr/espece/cd_nom/106387
Lolium multiflorum	species	LOLIMULT	Plantae	Poaceae	Annual	(Perennial)	Therophyte	(Hemicryptophyte)		MinHeight: 30 - MaxHeight: 100	FloweringStart: 5	FloweringEnd: 7	Photosynthetic pathway: C3	Eurymediterranean	Lolium multiflorum Lam., 1779	taxRefv16_CD_NOM: 106497	https://inpn.mnhn.fr/espece/cd_nom/106497
Lonicera etrusca	species	LONIETRU	Plantae	Caprifoliaceae	Perennial	none	Liana phanerophyte	none	SuccessionalStage_4	MinHeight: 50 - MaxHeight: 200	FloweringStart: 5	FloweringEnd: 7	Photosynthetic pathway: C3	European-South	Lonicera etrusca Santi, 1795	taxRefv16_CD_NOM: 106565	https://inpn.mnhn.fr/espece/cd_nom/106565
Lotus corniculatus	species	LOTUCORN	Plantae	Fabaceae	Perennial	none	Hemicryptophyte	none	SuccessionalStage_3	MinHeight: 5 - MaxHeight: 40	FloweringStart: 5	FloweringEnd: 8	Photosynthetic pathway: C3	Paleotemperate	Lotus corniculatus L., 1753	taxRefv16_CD_NOM: 106653	https://inpn.mnhn.fr/espece/cd_nom/106653
Medicago lupulina	species	MEDILUPU	Plantae	Fabaceae	Annual	(Perennial)	Therophyte	Hemicryptophyte		MinHeight: 5 - MaxHeight: 50	FloweringStart: 4	FloweringEnd: 7	Photosynthetic pathway: C3	Paleotemperate	Medicago lupulina L., 1753	taxRefv16_CD_NOM: 107649	https://inpn.mnhn.fr/espece/cd_nom/107649
Medicago minima	species	MEDIMINI	Plantae	Fabaceae	Annual	none	Therophyte	none	SuccessionalStage_1	MinHeight: 5 - MaxHeight: 40	FloweringStart: 3	FloweringEnd: 6	Photosynthetic pathway: C3	Mediterraneo-Touranian	Medicago minima (L.) L., 1754	taxRefv16_CD_NOM: 107658	https://inpn.mnhn.fr/espece/cd_nom/107658
Minuartia hybrida	species	MINUHYBR	Plantae	Caryophyllaceae	Annual	none	Therophyte	none		MinHeight: 2 - MaxHeight: 20	FloweringStart: 3	FloweringEnd: 9	Photosynthetic pathway: C3	Paleotemperate	Sabulina tenuifolia (L.) Rchb., 1832	taxRefv16_CD_NOM: 108597	https://inpn.mnhn.fr/espece/cd_nom/108597
Muscari comosum	species	MUSCCOMO	Plantae	Asparagaceae	Perennial	none	Geophyte	none		MinHeight: 20 - MaxHeight: 60	FloweringStart: 3	FloweringEnd: 5	Photosynthetic pathway: C3	Eurymediterranean	Muscari comosum (L.) Mill., 1768	taxRefv16_CD_NOM: 108874	https://inpn.mnhn.fr/espece/cd_nom/108874
Muscari neglectum	species	MUSCNEGL	Plantae	Asparagaceae	Perennial	none	Geophyte	none		MinHeight: 10 - MaxHeight: 25	FloweringStart: 2	FloweringEnd: 6	Photosynthetic pathway: C3	Eurymediterranean	Muscari neglectum Guss. ex Ten., 1842	taxRefv16_CD_NOM: 108898	https://inpn.mnhn.fr/espece/cd_nom/108898
Myosotis ramosissima subsp. ramosissima	subspecies	MYOSRAMO-RAM	Plantae	Boraginaceae	Annual	none	Therophyte	none		MinHeight: 3 - MaxHeight: 40	FloweringStart: 3	FloweringEnd: 6	Photosynthetic pathway: C3	Eurasian-West	Myosotis ramosissima subsp. ramosissima Rochel, 1814	taxRefv16_CD_NOM: 137934	https://inpn.mnhn.fr/espece/cd_nom/137934
Olea europaea	species	OLEAEURO	Plantae	Oleaceae	Perennial	none	Evergreen phanerophyte	none		MinHeight: 100 - MaxHeight: 1000	FloweringStart: 5	FloweringEnd: 6	Photosynthetic pathway: C3	Stenomediterranean	Olea europaea L., 1753	taxRefv16_CD_NOM: 110002	https://inpn.mnhn.fr/espece/cd_nom/110002
Onobrychis viciifolia	species	ONOBVICI	Plantae	Fabaceae	Perennial	none	Hemicryptophyte	none		MinHeight: 10 - MaxHeight: 80	FloweringStart: 5	FloweringEnd: 8	Photosynthetic pathway: C3	Mediterranean mountain	Onobrychis viciifolia Scop., 1772	taxRefv16_CD_NOM: 110139	https://inpn.mnhn.fr/espece/cd_nom/110139
Ononis minutissima	species	ONONMINU	Plantae	Fabaceae	Perennial	none	Chamaephyte	none		MinHeight: 5 - MaxHeight: 40	FloweringStart: 4	FloweringEnd: 6	Photosynthetic pathway: C3	Stenomediterranean-West	Ononis minutissima L., 1753	taxRefv16_CD_NOM: 110205	https://inpn.mnhn.fr/espece/cd_nom/110205
Ononis repens	species	ONONREPE	Plantae	Fabaceae	Perennial	none	Chamaephyte	Geophyte		MinHeight: 10 - MaxHeight: 80	FloweringStart: 5	FloweringEnd: 9	Photosynthetic pathway: C3	Eurymediterranean	Ononis spinosa subsp. procurrens (Wallr.) Briq., 1913	taxRefv16_CD_NOM: 110227	https://inpn.mnhn.fr/espece/cd_nom/110227
Ononis striata	species	ONONSTRI	Plantae	Fabaceae	Perennial	none	Chamaephyte	none		MinHeight: 5 - MaxHeight: 20	FloweringStart: 6	FloweringEnd: 8	Photosynthetic pathway: C3	Mediterranean mountain-Northwest	Ononis striata Gouan, 1773	taxRefv16_CD_NOM: 110237	https://inpn.mnhn.fr/espece/cd_nom/110237
Orlaya grandiflora	species	ORLAGRAN	Plantae	Apiaceae	Annual	none	Therophyte	none		MinHeight: 20 - MaxHeight: 40	FloweringStart: 5	FloweringEnd: 8	Photosynthetic pathway: C3	European-South	Orlaya grandiflora (L.) Hoffm., 1814	taxRefv16_CD_NOM: 111297	https://inpn.mnhn.fr/espece/cd_nom/111297
Ornithogalum collinum	species	ORNICOLL	Plantae	Asparagaceae	Perennial	none	Geophyte	none		MinHeight: 5 - MaxHeight: 30	FloweringStart: 4	FloweringEnd: 6	Photosynthetic pathway: C3	Eurymediterranean-North	Ornithogalum collinum Guss., 1825	taxRefv16_CD_NOM: 717992	https://inpn.mnhn.fr/espece/cd_nom/717992
Ornithogalum kochii	species	ORNIKOCH	Plantae	Asparagaceae	Perennial	none	Geophyte	none		MinHeight: 5 - MaxHeight: 30	FloweringStart: 4	FloweringEnd: 6	Photosynthetic pathway: C3	Eurymediterranean-North	Ornithogalum kochii Parl., 1857	taxRefv16_CD_NOM: 620057	https://inpn.mnhn.fr/espece/cd_nom/620057
Pallenis maritima	species	PALLMARI	Plantae	Asteraceae	Perennial	none	Chamaephyte	none		MinHeight: 3 - MaxHeight: 12	FloweringStart: 3	FloweringEnd: 6	Photosynthetic pathway: C3	Stenomediterranean-West	Pallenis maritima (L.) Greuter, 1997	taxRefv16_CD_NOM: 112064	https://inpn.mnhn.fr/espece/cd_nom/112064
Phillyrea latifolia	species	PHILLATI	Plantae	Oleaceae	Perennial	none	Evergreen phanerophyte	none	SuccessionalStage_5	MinHeight: 100 - MaxHeight: 600	FloweringStart: 3	FloweringEnd: 5	Photosynthetic pathway: C3	Mediterraneo-Atlantic	Phillyrea latifolia L., 1753	taxRefv16_CD_NOM: 113148	https://inpn.mnhn.fr/espece/cd_nom/113148
Phleum pratense	species	PHLEPRAT	Plantae	Poaceae	Perennial	none	Hemicryptophyte	none	SuccessionalStage_2	MinHeight: 10 - MaxHeight: 100	FloweringStart: 4	FloweringEnd: 9	Photosynthetic pathway: C3	European-Center	Phleum pratense L., 1753	taxRefv16_CD_NOM: 113221	https://inpn.mnhn.fr/espece/cd_nom/113221
Phlomis lychnitis	species	PHLOLYCH	Plantae	Lamiaceae	Perennial	none	Chamaephyte	(Phanerophyte)		MinHeight: 15 - MaxHeight: 50	FloweringStart: 5	FloweringEnd: 7	Photosynthetic pathway: C3	Stenomediterranean-West	Phlomis lychnitis L., 1753	taxRefv16_CD_NOM: 113243	https://inpn.mnhn.fr/espece/cd_nom/113243
Picris hieracioides	species	PICRHIER	Plantae	Asteraceae	Annual	Perennial	Therophyte	Hemicryptophyte		MinHeight: 30 - MaxHeight: 150	FloweringStart: 6	FloweringEnd: 11	Photosynthetic pathway: C3	Eurasian	Picris hieracioides L., 1753	taxRefv16_CD_NOM: 113474	https://inpn.mnhn.fr/espece/cd_nom/113474
Pinus halepensis	species	PINUHALE	Plantae	Pinaceae	Perennial	none	Evergreen phanerophyte	none		MinHeight: 500 - MaxHeight: 2000	FloweringStart: 3	FloweringEnd: 5	Photosynthetic pathway: C3	Stenomediterranean	Pinus halepensis Mill., 1768	taxRefv16_CD_NOM: 113665	https://inpn.mnhn.fr/espece/cd_nom/113665
Pistacia lentiscus	species	PISTLENT	Plantae	Anacardiaceae	Perennial	none	Evergreen phanerophyte	none		MinHeight: 50 - MaxHeight: 200	FloweringStart: 4	FloweringEnd: 6	Photosynthetic pathway: C3	Stenomediterranean	Pistacia lentiscus L., 1753	taxRefv16_CD_NOM: 113744	https://inpn.mnhn.fr/espece/cd_nom/113744
Pistacia terebinthus	species	PISTTERE	Plantae	Anacardiaceae	Perennial	none	Deciduous phanerophyte	none	SuccessionalStage_5	MinHeight: 80 - MaxHeight: 400	FloweringStart: 3	FloweringEnd: 6	Photosynthetic pathway: C3	Eurymediterranean	Pistacia terebinthus L., 1753	taxRefv16_CD_NOM: 113748	https://inpn.mnhn.fr/espece/cd_nom/113748
Plantago lanceolata	species	PLANLANC	Plantae	Plantaginaceae	Perennial	none	Hemicryptophyte	none	SuccessionalStage_2	MinHeight: 10 - MaxHeight: 80	FloweringStart: 4	FloweringEnd: 10	Photosynthetic pathway: C3	Eurasian	Plantago lanceolata L., 1753	taxRefv16_CD_NOM: 113893	https://inpn.mnhn.fr/espece/cd_nom/113893
Plantago media	species	PLANMEDI	Plantae	Plantaginaceae	Perennial	none	Hemicryptophyte	none		MinHeight: 15 - MaxHeight: 60	FloweringStart: 5	FloweringEnd: 8	Photosynthetic pathway: C3	Eurasian	Plantago media L., 1753	taxRefv16_CD_NOM: 113906	https://inpn.mnhn.fr/espece/cd_nom/113906
Poa badensis	species	POABADE	Plantae	Poaceae	Perennial	none	Hemicryptophyte	none		MinHeight: 8 - MaxHeight: 20	FloweringStart: 7	FloweringEnd: 8	Photosynthetic pathway: C3	Boreal	Poa badensis Haenke ex Willd., 1797	taxRefv16_CD_NOM: 114124	https://inpn.mnhn.fr/espece/cd_nom/114124
Poa bulbosa	species	POABULB	Plantae	Poaceae	Perennial	none	Hemicryptophyte	none		MinHeight: 10 - MaxHeight: 30	FloweringStart: 2	FloweringEnd: 6	Photosynthetic pathway: C3	Paleotemperate	Poa bulbosa L., 1753	taxRefv16_CD_NOM: 114136	https://inpn.mnhn.fr/espece/cd_nom/114136
Poa pratensis	species	POAPRAT	Plantae	Poaceae	Perennial	none	Hemicryptophyte	none		MinHeight: 15 - MaxHeight: 80	FloweringStart: 4	FloweringEnd: 6	Photosynthetic pathway: C3	Boreal	Poa pratensis L., 1753 [nom. et typ. cons.]	taxRefv16_CD_NOM: 114332	https://inpn.mnhn.fr/espece/cd_nom/114332
Poa trivialis	species	POATRIV	Plantae	Poaceae	Perennial	Annual	Hemicryptophyte	Therophyte		MinHeight: 20 - MaxHeight: 100	FloweringStart: 4	FloweringEnd: 7	Photosynthetic pathway: C3	Eurasian	Poa pratensis L., 1753 [nom. et typ. cons.]	taxRefv16_CD_NOM: 114417	https://inpn.mnhn.fr/espece/cd_nom/114417
Polygala calcarea	species	POLYCALC	Plantae	Polygalaceae	Perennial	none	Hemicryptophyte	Chamaephyte		MinHeight: 5 - MaxHeight: 30	FloweringStart: 4	FloweringEnd: 6	Photosynthetic pathway: C3	European-West	Polygala calcarea F.W.Schultz, 1837	taxRefv16_CD_NOM: 114539	https://inpn.mnhn.fr/espece/cd_nom/114539
Potentilla crantzii	species	POTECRAN	Plantae	Rosaceae	Perennial	none	Hemicryptophyte	none	SuccessionalStage_3	MinHeight: 5 - MaxHeight: 20	FloweringStart: 5	FloweringEnd: 7	Photosynthetic pathway: C3	Boreal	Potentilla crantzii (Crantz) Beck ex Fritsch, 1897	taxRefv16_CD_NOM: 115449	https://inpn.mnhn.fr/espece/cd_nom/115449
Potentilla neumanniana	species	POTENEUM	Plantae	Rosaceae	Perennial	none	Hemicryptophyte	none		MinHeight: 5 - MaxHeight: 20	FloweringStart: 3	FloweringEnd: 6	Photosynthetic pathway: C3	European	Potentilla verna L., 1753 [nom. et typ. cons.]	taxRefv16_CD_NOM: 115570	https://inpn.mnhn.fr/espece/cd_nom/115570
Potentilla reptans	species	POTEREPT	Plantae	Rosaceae	Perennial	none	Hemicryptophyte	none		MinHeight: 20 - MaxHeight: 100	FloweringStart: 4	FloweringEnd: 7	Photosynthetic pathway: C3	Subcosmopolitan	Potentilla reptans L., 1753	taxRefv16_CD_NOM: 115624	https://inpn.mnhn.fr/espece/cd_nom/115624
Prospero autumnale	species	PROSAUTU	Plantae	Asparagaceae	Perennial	none	Geophyte	none		MinHeight: 10 - MaxHeight: 30	FloweringStart: 8	FloweringEnd: 10	Photosynthetic pathway: C3	Eurymediterranean	Prospero autumnale (L.) Speta, 1982	taxRefv16_CD_NOM: 115975	https://inpn.mnhn.fr/espece/cd_nom/115975
Prunella laciniata	species	PRUNLACI	Plantae	Lamiaceae	Perennial	none	Hemicryptophyte	none		MinHeight: 10 - MaxHeight: 40	FloweringStart: 5	FloweringEnd: 8	Photosynthetic pathway: C3	European-South	Prunella laciniata (L.) L., 1763	taxRefv16_CD_NOM: 115998	https://inpn.mnhn.fr/espece/cd_nom/115998
Prunus mahaleb	species	PRUNMAHA	Plantae	Rosaceae	Perennial	none	Deciduous phanerophyte	none	SuccessionalStage_4	MinHeight: 50 - MaxHeight: 500	FloweringStart: 3	FloweringEnd: 6	Photosynthetic pathway: C3	Eurymediterranean-North	Prunus mahaleb L., 1753	taxRefv16_CD_NOM: 116096	https://inpn.mnhn.fr/espece/cd_nom/116096
Prunus spinosa	species	PRUNSPIN	Plantae	Rosaceae	Perennial	none	Deciduous phanerophyte	none	SuccessionalStage_4	MinHeight: 50 - MaxHeight: 200	FloweringStart: 3	FloweringEnd: 6	Photosynthetic pathway: C3	Paleotemperate	Prunus spinosa L., 1753	taxRefv16_CD_NOM: 116142	https://inpn.mnhn.fr/espece/cd_nom/116142
Psoralea bituminosa	species	PSORBITU	Plantae	Fabaceae	Perennial	none	Hemicryptophyte	none	SuccessionalStage_3	MinHeight: 20 - MaxHeight: 100	FloweringStart: 5	FloweringEnd: 6	Photosynthetic pathway: C3	Eurymediterranean	Bituminaria bituminosa (L.) C.H.Stirt., 1981	taxRefv16_CD_NOM: 116229	https://inpn.mnhn.fr/espece/cd_nom/116229
Quercus coccifera	species	QUERCOCC	Plantae	Fagaceae	Perennial	none	Evergreen phanerophyte	none		MinHeight: 50 - MaxHeight: 150	FloweringStart: 4	FloweringEnd: 6	Photosynthetic pathway: C3	Stenomediterranean-West	Quercus coccifera L., 1753	taxRefv16_CD_NOM: 116672	https://inpn.mnhn.fr/espece/cd_nom/116672
Quercus ilex	species	QUERILEX	Plantae	Fagaceae	Perennial	none	Evergreen phanerophyte	none	SuccessionalStage_5	MinHeight: 300 - MaxHeight: 2000	FloweringStart: 4	FloweringEnd: 5	Photosynthetic pathway: C3	Stenomediterranean	Quercus ilex L., 1753 [nom. et typ. cons. prop.]	taxRefv16_CD_NOM: 116704	https://inpn.mnhn.fr/espece/cd_nom/116704
Quercus pubescens	species	QUERPUBE	Plantae	Fagaceae	Perennial	none	Deciduous phanerophyte	none	SuccessionalStage_5	MinHeight: 100 - MaxHeight: 2000	FloweringStart: 3	FloweringEnd: 6	Photosynthetic pathway: C3	Eurasian-Center-west	Quercus pubescens Willd., 1796 [nom. et typ. cons.]	taxRefv16_CD_NOM: 116751	https://inpn.mnhn.fr/espece/cd_nom/116751
Ranunculus bulbosus	species	RANUBULB	Plantae	Ranunculaceae	Perennial	none	Geophyte	none		MinHeight: 15 - MaxHeight: 50	FloweringStart: 3	FloweringEnd: 6	Photosynthetic pathway: C3	European	Ranunculus bulbosus L., 1753	taxRefv16_CD_NOM: 116952	https://inpn.mnhn.fr/espece/cd_nom/116952
Ranunculus gramineus	species	RANUGRAM	Plantae	Ranunculaceae	Perennial	none	Geophyte	none		MinHeight: 10 - MaxHeight: 50	FloweringStart: 4	FloweringEnd: 6	Photosynthetic pathway: C3	Eurymediterranean-West	Ranunculus gramineus L., 1753	taxRefv16_CD_NOM: 117049	https://inpn.mnhn.fr/espece/cd_nom/117049
Reseda lutea	species	RESELUTE	Plantae	Resedaceae	Annual	Perennial	Therophyte	Hemicryptophyte		MinHeight: 10 - MaxHeight: 80	FloweringStart: 3	FloweringEnd: 10	Photosynthetic pathway: C3	Mediterraneo-Atlantic	Reseda lutea L., 1753	taxRefv16_CD_NOM: 117458	https://inpn.mnhn.fr/espece/cd_nom/117458
Rhamnus alaternus	species	RHAMALAT	Plantae	Rhamnaceae	Perennial	none	Evergreen phanerophyte	none		MinHeight: 100 - MaxHeight: 400	FloweringStart: 2	FloweringEnd: 5	Photosynthetic pathway: C3	Stenomediterranean	Rhamnus alaternus L., 1753	taxRefv16_CD_NOM: 117526	https://inpn.mnhn.fr/espece/cd_nom/117526
Rhinanthus alectorolophus	species	RHINALEC	Plantae	Orobanchaceae	Annual	none	Therophyte	none		MinHeight: 10 - MaxHeight: 60	FloweringStart: 5	FloweringEnd: 7	Photosynthetic pathway: C3	European-East	Rhinanthus alectorolophus (Scop.) Pollich, 1777	taxRefv16_CD_NOM: 117587	https://inpn.mnhn.fr/espece/cd_nom/117587
Rhinanthus pumilus	species	RHINPUMI	Plantae	Orobanchaceae	Annual	none	Therophyte	none		MinHeight: 20 - MaxHeight: 60	FloweringStart: 5	FloweringEnd: 9	Photosynthetic pathway: C3	Orophyte-South European	Rhinanthus pumilus (Sterneck) Soldano, 1986	taxRefv16_CD_NOM: 117625	https://inpn.mnhn.fr/espece/cd_nom/117625
Rosa canina	species	ROSACANI	Plantae	Rosaceae	Perennial	none	Deciduous phanerophyte	none		MinHeight: 100 - MaxHeight: 300	FloweringStart: 5	FloweringEnd: 7	Photosynthetic pathway: C3	Eurasian-Center-west	Rosa canina L., 1753	taxRefv16_CD_NOM: 118073	https://inpn.mnhn.fr/espece/cd_nom/118073
Rosa micrantha	species	ROSAMICR	Plantae	Rosaceae	Perennial	none	Deciduous phanerophyte	none	SuccessionalStage_4	MinHeight: 100 - MaxHeight: 300	FloweringStart: 5	FloweringEnd: 7	Photosynthetic pathway: C3	European	Rosa micrantha Borrer ex Sm., 1812	taxRefv16_CD_NOM: 118329	https://inpn.mnhn.fr/espece/cd_nom/118329
Rosmarinus officinalis	species	ROSMOFFI	Plantae	Lamiaceae	Perennial	none	Evergreen phanerophyte	none		MinHeight: 20 - MaxHeight: 120	FloweringStart:1	1FloweringEnd: 2	Photosynthetic pathway: C3	Stenomediterranean	Rosmarinus officinalis L., 1753	taxRefv16_CD_NOM: 118865	https://inpn.mnhn.fr/espece/cd_nom/118865
Rubia peregrina	species	RUBIPERE	Plantae	Rubiaceae	Perennial	none	Chamaephyte	Phanerophyte	SuccessionalStage_4	MinHeight: 40 - MaxHeight: 200	FloweringStart: 5	FloweringEnd: 7	Photosynthetic pathway: C3	Mediterraneo-Atlantic	Rubia peregrina L., 1753	taxRefv16_CD_NOM: 118916	https://inpn.mnhn.fr/espece/cd_nom/118916
Rubus caesius	species	RUBUCAES	Plantae	Rosaceae	Perennial	none	Deciduous phanerophyte	none	SuccessionalStage_4	MinHeight: 15 - MaxHeight: 40	FloweringStart: 5	FloweringEnd: 7	Photosynthetic pathway: C3	Eurasian-Center-west	Rubus caesius L., 1753	taxRefv16_CD_NOM: 118993	https://inpn.mnhn.fr/espece/cd_nom/118993
Rubus sp.	genus	RUBUSP	Plantae	Rosaceae	Perennial	none	Deciduous phanerophyte	none					Photosynthetic pathway: C3		Rubus L., 1753 [nom. et typ. cons.]	taxRefv16_CD_NOM: 197281
Rumex acetosa	species	RUMEACET	Plantae	Polygonaceae	Perennial	none	Hemicryptophyte	none		MinHeight: 20 - MaxHeight: 100	FloweringStart: 5	FloweringEnd: 8	Photosynthetic pathway: C3	Eurosiberian	Rumex acetosa L., 1753 [nom. et typ. cons.]	taxRefv16_CD_NOM: 119418	https://inpn.mnhn.fr/espece/cd_nom/119418
Ruscus aculeatus	species	RUSCACUL	Plantae	Asparagaceae	Perennial	none	Geophyte	none	SuccessionalStage_5	MinHeight: 20 - MaxHeight: 100	FloweringStart: 11	FloweringEnd: 4	Photosynthetic pathway: C3	Eurymediterranean	Ruscus aculeatus L., 1753	taxRefv16_CD_NOM: 119698	https://inpn.mnhn.fr/espece/cd_nom/119698
Ruta chalepensis	species	RUTACHAL	Plantae	Rutaceae	Perennial	none	Chamaephyte	none		MinHeight: 30 - MaxHeight: 80	FloweringStart: 4	FloweringEnd: 6	Photosynthetic pathway: C3	Stenomediterranean	Ruta chalepensis L., 1767	taxRefv16_CD_NOM: 119710	https://inpn.mnhn.fr/espece/cd_nom/119710
Salvia pratensis	species	SALVPRAT	Plantae	Lamiaceae	Perennial	none	Hemicryptophyte	none		MinHeight: 20 - MaxHeight: 60	FloweringStart: 3	FloweringEnd: 7	Photosynthetic pathway: C3	Eurymediterranean	Salvia pratensis L., 1753	taxRefv16_CD_NOM: 120685	https://inpn.mnhn.fr/espece/cd_nom/120685
Sanguisorba minor	species	SANGMINO	Plantae	Rosaceae	Perennial	none	Hemicryptophyte	none	SuccessionalStage_2	MinHeight: 20 - MaxHeight: 80	FloweringStart: 4	FloweringEnd: 7	Photosynthetic pathway: C3	Paleotemperate	Poterium sanguisorba L., 1753	taxRefv16_CD_NOM: 120753	https://inpn.mnhn.fr/espece/cd_nom/120753
Satureja montana	species	SATUMONT	Plantae	Lamiaceae	Perennial	none	Chamaephyte	none		MinHeight: 10 - MaxHeight: 50	FloweringStart: 7	FloweringEnd: 9	Photosynthetic pathway: C3	Mediterranean mountain-North	Satureja montana L., 1753	taxRefv16_CD_NOM: 120908	https://inpn.mnhn.fr/espece/cd_nom/120908
Saxifraga tridactylites	species	SAXITRID	Plantae	Saxifragaceae	Annual	none	Therophyte	none		MinHeight: 1 - MaxHeight: 15	FloweringStart: 2	FloweringEnd: 7	Photosynthetic pathway: C3	Cosmopolitan	Saxifraga tridactylites L., 1753	taxRefv16_CD_NOM: 121201	https://inpn.mnhn.fr/espece/cd_nom/121201
Scabiosa atropurpurea	species	SCABATRO	Plantae	Caprifoliaceae	Annual	(Perennial)	Therophyte	(Hemicryptophyte)		MinHeight: 20 - MaxHeight: 120	FloweringStart: 5	FloweringEnd: 7	Photosynthetic pathway: C3	Stenomediterranean	Scabiosa atropurpurea L., 1753	taxRefv16_CD_NOM: 121316	https://inpn.mnhn.fr/espece/cd_nom/121316
Scabiosa columbaria	species	SCABCOLU	Plantae	Caprifoliaceae	Perennial	none	Hemicryptophyte	none		MinHeight: 30 - MaxHeight: 100	FloweringStart: 5	FloweringEnd: 10	Photosynthetic pathway: C3	Eurasian	Scabiosa columbaria L., 1753	taxRefv16_CD_NOM: 121334	https://inpn.mnhn.fr/espece/cd_nom/121334
Scleranthus annuus	species	SCLEANNU	Plantae	Caryophyllaceae	Annual	none	Therophyte	none		MinHeight: 2 - MaxHeight: 20	FloweringStart: 4	FloweringEnd: 6	Photosynthetic pathway: C3	Paleotemperate	Scleranthus annuus L., 1753	taxRefv16_CD_NOM: 121823	https://inpn.mnhn.fr/espece/cd_nom/121823
Sedum sediforme	species	SEDUSEDI	Plantae	Crassulaceae	Perennial	none	Chamaephyte	none		MinHeight: 15 - MaxHeight: 60	FloweringStart: 6	FloweringEnd: 8	Photosynthetic pathway: C3/CAM	Eurymediterranean	Petrosedum sediforme (Jacq.) Grulich, 1984	taxRefv16_CD_NOM: 122254	https://inpn.mnhn.fr/espece/cd_nom/122254
Seseli montanum	species	SESEMONT	Plantae	Apiaceae	Perennial	none	Hemicryptophyte	none		MinHeight: 2 - MaxHeight: 6	FloweringStart: 8	FloweringEnd: 9	Photosynthetic pathway: C3	European-Southwest	Seseli montanum L., 1753	taxRefv16_CD_NOM: 123037	https://inpn.mnhn.fr/espece/cd_nom/123037
Sherardia arvensis	species	SHERARVE	Plantae	Rubiaceae	Annual	none	Therophyte	none		MinHeight: 5 - MaxHeight: 20	FloweringStart: 3	FloweringEnd: 6	Photosynthetic pathway: C3	Eurymediterranean	Sherardia arvensis L., 1753	taxRefv16_CD_NOM: 123164	https://inpn.mnhn.fr/espece/cd_nom/123164
Silene latifolia subsp. alba	subspecies	SILELATI-ALB	Plantae	Caryophyllaceae	Perennial	(Annual)	Hemicryptophyte	(Therophyte)		MinHeight: 30 - MaxHeight: 90	FloweringStart: 4	FloweringEnd: 9	Photosynthetic pathway: C3	Boreal	Silene latifolia Poir., 1789	taxRefv16_CD_NOM: 141165	https://inpn.mnhn.fr/espece/cd_nom/141165
Smilax aspera	species	SMILASPE	Plantae	Smilacaceae	Perennial	none	Liana phanerophyte	none	SuccessionalStage_5	MinHeight: 30 - MaxHeight: 15000	FloweringStart: 8	1FloweringEnd: 2	Photosynthetic pathway: C3	Subtropical	Smilax aspera L., 1753	taxRefv16_CD_NOM: 123987	https://inpn.mnhn.fr/espece/cd_nom/123987
Stachys annua	species	STACANNU	Plantae	Lamiaceae	Annual	none	Therophyte	none	SuccessionalStage_1	MinHeight: 10 - MaxHeight: 50	FloweringStart: 5	FloweringEnd: 7	Photosynthetic pathway: C3	Eurymediterranean	Stachys annua (L.) L., 1763	taxRefv16_CD_NOM: 124741	https://inpn.mnhn.fr/espece/cd_nom/124741
Stachys officinalis	species	STACOFFI	Plantae	Lamiaceae	Perennial	none	Hemicryptophyte	none	SuccessionalStage_1	MinHeight: 10 - MaxHeight: 80	FloweringStart: 5	FloweringEnd: 10	Photosynthetic pathway: C3	Eurasian-Center-west	Betonica officinalis L., 1753	taxRefv16_CD_NOM: 124797	https://inpn.mnhn.fr/espece/cd_nom/124797
Staehelina dubia	species	STAEDUBI	Plantae	Asteraceae	Perennial	none	Chamaephyte	none		MinHeight: 10 - MaxHeight: 50	FloweringStart: 5	FloweringEnd: 8	Photosynthetic pathway: C3	Stenomediterranean-West	Staehelina dubia L., 1753	taxRefv16_CD_NOM: 124842	https://inpn.mnhn.fr/espece/cd_nom/124842
Stellaria media	species	STELMEDI	Plantae	Caryophyllaceae	Annual	(Perennial)	Therophyte	(Hemicryptophyte)		MinHeight: 5 - MaxHeight: 40	FloweringStart:1	1FloweringEnd: 2	Photosynthetic pathway: C3	Cosmopolitan	Stellaria media (L.) Vill., 1789	taxRefv16_CD_NOM: 125014	https://inpn.mnhn.fr/espece/cd_nom/125014
Stipa pennata	species	STIPPENN	Plantae	Poaceae	Perennial	none	Hemicryptophyte	none		MinHeight: 25 - MaxHeight: 80	FloweringStart: 5	FloweringEnd: 9	Photosynthetic pathway: C3	Eurosiberian-South	Stipa pennata L., 1753	taxRefv16_CD_NOM: 125173	https://inpn.mnhn.fr/espece/cd_nom/125173
Taraxacum fulvum	species	TARAFULV	Plantae	Asteraceae	Perennial	none	Hemicryptophyte	none		MinHeight: 10 - MaxHeight: 30	FloweringStart: 3	FloweringEnd: 6	Photosynthetic pathway: C3	European-West	Taraxacum fulvum Raunk., 1906	taxRefv16_CD_NOM: 125602	https://inpn.mnhn.fr/espece/cd_nom/125602
Taraxacum laevigatum	species	TARALAEV	Plantae	Asteraceae	Perennial	none	Hemicryptophyte	none		MinHeight: 3 - MaxHeight: 15	FloweringStart: 3	FloweringEnd: 5	Photosynthetic pathway: C3		Taraxacum erythrospermum Andrz. ex Besser, 1821	taxRefv16_CD_NOM: 125643	https://inpn.mnhn.fr/espece/cd_nom/125643
Taraxacum sp.	genus	TARASP	Plantae	Asteraceae	Perennial	none	Hemicryptophyte	none		MinHeight: 10 - MaxHeight: 60			Photosynthetic pathway: C3		Taraxacum F.H.Wigg., 1780	taxRefv16_CD_NOM: 198226
Teucrium chamaedrys	species	TEUCCHAM	Plantae	Lamiaceae	Perennial	none	Chamaephyte	none	SuccessionalStage_4	MinHeight: 5 - MaxHeight: 30	FloweringStart: 5	FloweringEnd: 8	Photosynthetic pathway: C3	Eurymediterranean	Teucrium chamaedrys L., 1753	taxRefv16_CD_NOM: 125981	https://inpn.mnhn.fr/espece/cd_nom/125981
Teucrium montanum	species	TEUCMONT	Plantae	Lamiaceae	Perennial	none	Chamaephyte	none		MinHeight: 2 - MaxHeight: 10	FloweringStart: 5	FloweringEnd: 9	Photosynthetic pathway: C3	European-South	Teucrium montanum L., 1753	taxRefv16_CD_NOM: 126008	https://inpn.mnhn.fr/espece/cd_nom/126008
Teucrium polium	species	TEUCPOLI	Plantae	Lamiaceae	Perennial	none	Chamaephyte	none		MinHeight: 5 - MaxHeight: 30	FloweringStart: 5	FloweringEnd: 7	Photosynthetic pathway: C3	Stenomediterranean	Teucrium polium L., 1753	taxRefv16_CD_NOM: 126019	https://inpn.mnhn.fr/espece/cd_nom/126019
Thesium humifusum subsp. divaricatum	subspecies	THESHUMI-DIV	Plantae	Thesiaceae	Perennial	none	Hemicryptophyte	(Chamaephyte)		MinHeight: 10 - MaxHeight: 60	FloweringStart: 5	FloweringEnd: 8	Photosynthetic pathway: C3	Eurymediterranean	Thesium humifusum subsp. divaricatum (Mert. & W.D.J.Koch) Bonnier & Layens, 1894	taxRefv16_CD_NOM: 141645	https://inpn.mnhn.fr/espece/cd_nom/141645
Thlaspi perfoliatum	species	THLAPERF	Plantae	Brassicaceae	Annual	none	Therophyte	none		MinHeight: 5 - MaxHeight: 30	FloweringStart: 3	FloweringEnd: 5	Photosynthetic pathway: C3	Paleotemperate	Microthlaspi perfoliatum (L.) F.K.Mey., 1973	taxRefv16_CD_NOM: 126376	https://inpn.mnhn.fr/espece/cd_nom/126376
Thymus dolomiticus	species	THYMDOLO	Plantae	Lamiaceae	Perennial	none	Chamaephyte	none		MinHeight: 1 - MaxHeight: 5	FloweringStart: 6	FloweringEnd: 7	Photosynthetic pathway: C3	Endemic to French Causses	Thymus dolomiticus H.J.Coste, 1893	taxRefv16_CD_NOM: 126514	https://inpn.mnhn.fr/espece/cd_nom/126514
Thymus sp.	genus	THYMSP	Plantae	Lamiaceae	Perennial	none	Chamaephyte	none					Photosynthetic pathway: C3		Thymus L., 1753	taxRefv16_CD_NOM: 198449
Thymus vulgaris	species	THYMVULG	Plantae	Lamiaceae	Perennial	none	Chamaephyte	none	SuccessionalStage_2	MinHeight: 10 - MaxHeight: 40	FloweringStart: 4	FloweringEnd: 7	Photosynthetic pathway: C3	Stenomediterranean-Northwest	Thymus vulgaris L., 1753	taxRefv16_CD_NOM: 126582	https://inpn.mnhn.fr/espece/cd_nom/126582
Tordylium maximum	species	TORDMAXI	Plantae	Apiaceae	Annual	none	Therophyte	none		MinHeight: 30 - MaxHeight: 80	FloweringStart: 5	FloweringEnd: 7	Photosynthetic pathway: C3	Mediterraneo-Touranian	Tordylium maximum L., 1753	taxRefv16_CD_NOM: 126837	https://inpn.mnhn.fr/espece/cd_nom/126837
Torilis japonica	species	TORIJAPO	Plantae	Apiaceae	Monocarpic perennial	none	Hemicryptophyte	none		MinHeight: 50 - MaxHeight: 100	FloweringStart: 6	FloweringEnd: 8	Photosynthetic pathway: C3	Eurasian	Torilis japonica (Houtt.) DC., 1830	taxRefv16_CD_NOM: 126859	https://inpn.mnhn.fr/espece/cd_nom/126859
Trifolium angustifolium	species	TRIFANGU	Plantae	Fabaceae	Annual	none	Therophyte	none	SuccessionalStage_2	MinHeight: 10 - MaxHeight: 60	FloweringStart: 4	FloweringEnd: 6	Photosynthetic pathway: C3	Eurymediterranean	Trifolium angustifolium L., 1753	taxRefv16_CD_NOM: 127223	https://inpn.mnhn.fr/espece/cd_nom/127223
Trifolium campestre	species	TRIFCAMP	Plantae	Fabaceae	Annual	none	Therophyte	none		MinHeight: 5 - MaxHeight: 35	FloweringStart: 4	FloweringEnd: 8	Photosynthetic pathway: C3	Paleotemperate	Trifolium aureum Pollich, 1777	taxRefv16_CD_NOM: 127258	https://inpn.mnhn.fr/espece/cd_nom/127258
Trifolium incarnatum	species	TRIFINCA	Plantae	Fabaceae	Annual	none	Therophyte	none		MinHeight: 10 - MaxHeight: 50	FloweringStart: 4	FloweringEnd: 6	Photosynthetic pathway: C3	Eurymediterranean	Trifolium incarnatum L., 1753	taxRefv16_CD_NOM: 127340	https://inpn.mnhn.fr/espece/cd_nom/127340
Trifolium repens	species	TRIFREPE	Plantae	Fabaceae	Perennial	none	Hemicryptophyte	(Chamaephyte)		MinHeight: 5 - MaxHeight: 20	FloweringStart: 4	FloweringEnd: 10	Photosynthetic pathway: C3	Paleotemperate	Trifolium repens L., 1753	taxRefv16_CD_NOM: 127454	https://inpn.mnhn.fr/espece/cd_nom/127454
Trifolium scabrum	species	TRIFSCAB	Plantae	Fabaceae	Annual	none	Therophyte	none	SuccessionalStage_1	MinHeight: 5 - MaxHeight: 30	FloweringStart: 4	FloweringEnd: 6	Photosynthetic pathway: C3	Eurymediterranean	Trifolium scabrum L., 1753	taxRefv16_CD_NOM: 127470	https://inpn.mnhn.fr/espece/cd_nom/127470
Urospermum dalechampii	species	UROSDALE	Plantae	Asteraceae	Perennial	(Annual)	Hemicryptophyte	(Therophyte)	SuccessionalStage_2	MinHeight: 15 - MaxHeight: 60	FloweringStart: 3	FloweringEnd: 6	Photosynthetic pathway: C3	Stenomediterranean-West	Urospermum dalechampii (L.) Scop. ex F.W.Schmidt, 1795	taxRefv16_CD_NOM: 128255	https://inpn.mnhn.fr/espece/cd_nom/128255
Valerianella pumila	species	VALEPUMI	Plantae	Caprifoliaceae	Annual	none	Therophyte	none		MinHeight: 10 - MaxHeight: 40	FloweringStart: 4	FloweringEnd: 6	Photosynthetic pathway: C3	Eurymediterranean	Valerianella coronata (L.) DC., 1805	taxRefv16_CD_NOM: 128489	https://inpn.mnhn.fr/espece/cd_nom/128489
Veronica arvensis	species	VEROARVE	Plantae	Plantaginaceae	Annual	none	Therophyte	none		MinHeight: 3 - MaxHeight: 40	FloweringStart: 3	FloweringEnd: 10	Photosynthetic pathway: C3	Subcosmopolitan	Veronica arvensis L., 1753	taxRefv16_CD_NOM: 128801	https://inpn.mnhn.fr/espece/cd_nom/128801
Veronica persica	species	VEROPERS	Plantae	Plantaginaceae	Annual	none	Therophyte	none		MinHeight: 10 - MaxHeight: 80	FloweringStart: 12	FloweringEnd: 6	Photosynthetic pathway: C3	Asian-West	Veronica persica Poir., 1808	taxRefv16_CD_NOM: 128956	https://inpn.mnhn.fr/espece/cd_nom/128956
Veronica teucrium	species	VEROTEUC	Plantae	Plantaginaceae	Perennial	none	Hemicryptophyte	(Chamaephyte)		MinHeight: 5 - MaxHeight: 30	FloweringStart: 5	FloweringEnd: 7	Photosynthetic pathway: C3	Eurasian-Center-west	Veronica teucrium L., 1762	taxRefv16_CD_NOM: 129022	https://inpn.mnhn.fr/espece/cd_nom/129022
Viburnum tinus	species	VIBUTINU	Plantae	Viburnaceae	Perennial	none	Evergreen phanerophyte	none	SuccessionalStage_5	MinHeight: 100 - MaxHeight: 300	FloweringStart: 10	FloweringEnd: 4	Photosynthetic pathway: C3	Stenomediterranean	Viburnum tinus L., 1753	taxRefv16_CD_NOM: 129092	https://inpn.mnhn.fr/espece/cd_nom/129092
Vicia heterophylla	species	VICIHETE	Plantae	Fabaceae	Annual	none	Therophyte	none		MinHeight: 10 - MaxHeight: 80	FloweringStart: 3	FloweringEnd: 7	Photosynthetic pathway: C3	Stenomediterranean	Vicia angustifolia L., 1759	taxRefv16_CD_NOM: 129189	https://inpn.mnhn.fr/espece/cd_nom/129189
Vicia hybrida	species	VICIHYBR	Plantae	Fabaceae	Annual	none	Therophyte	none		MinHeight: 20 - MaxHeight: 60	FloweringStart: 3	FloweringEnd: 4	Photosynthetic pathway: C3	Eurymediterranean	Vicia hybrida L., 1753	taxRefv16_CD_NOM: 129195	https://inpn.mnhn.fr/espece/cd_nom/129195
Vicia sativa	species	VICISATI	Plantae	Fabaceae	Annual	none	Therophyte	none		MinHeight: 10 - MaxHeight: 80	FloweringStart: 3	FloweringEnd: 7	Photosynthetic pathway: C3		Vicia sativa L., 1753	taxRefv16_CD_NOM: 129298	https://inpn.mnhn.fr/espece/cd_nom/129298
Vicia sativa subsp. sativa	subspecies	VICISATI-SATI	Plantae	Fabaceae	Annual	none	Therophyte	none		MinHeight: 10 - MaxHeight: 80	FloweringStart: 3	FloweringEnd: 7	Photosynthetic pathway: C3	Irano-Touranian	Vicia sativa L., 1753	taxRefv16_CD_NOM: 142236	https://inpn.mnhn.fr/espece/cd_nom/142236
Vicia tetrasperma subsp. gracilis	subspecies	VICITETR-GRA	Plantae	Fabaceae	Annual	none	Therophyte	none	SuccessionalStage_5	MinHeight: 10 - MaxHeight: 60	FloweringStart: 4	FloweringEnd: 6	Photosynthetic pathway: C3	Eurymediterranean	Ervum gracile DC., 1813	taxRefv16_CD_NOM: 142242	https://inpn.mnhn.fr/espece/cd_nom/142242
Viola alba subsp. scotophylla	subspecies	VIOLALBA-SCO	Plantae	Violaceae	Perennial	none	Hemicryptophyte	none	SuccessionalStage_5	MinHeight: 10 - MaxHeight: 15	FloweringStart: 2	FloweringEnd: 4	Photosynthetic pathway: C3	Eurasian-South	Viola alba Besser, 1809	taxRefv16_CD_NOM: 142276	https://inpn.mnhn.fr/espece/cd_nom/142276
Viola scotophylla	species	VIOLSCOT	Plantae	Violaceae	Annual	none	Therophyte	none		MinHeight: 10 - MaxHeight: 80	FloweringStart: 3	FloweringEnd: 7	Photosynthetic pathway: C3	Irano-Touranian	Viola alba Besser, 1809	taxRefv16_CD_NOM: 129688	https://inpn.mnhn.fr/espece/cd_nom/129688
Vitis vinifera	species	VITIVINI	Plantae	Vitaceae	Perennial	none	Liana phanerophyte	none	SuccessionalStage_4	MinHeight: 200 - MaxHeight: 3000	FloweringStart: 5	FloweringEnd: 7	Photosynthetic pathway: C3	Eurasian ?	Vitis vinifera L., 1753	taxRefv16_CD_NOM: 129968	https://inpn.mnhn.fr/espece/cd_nom/129968
Vulpia myuros	species	VULPMYUR	Plantae	Poaceae	Annual	none	Therophyte	none		MinHeight: 10 - MaxHeight: 65	FloweringStart: 4	FloweringEnd: 6	Photosynthetic pathway: C3	Subcosmopolitan	Vulpia alopecuros (Schousb.) Dumort., 1824	taxRefv16_CD_NOM: 621041	https://inpn.mnhn.fr/espece/cd_nom/621041
Xeranthemum inapertum	species	XERAINAP	Plantae	Asteraceae	Annual	none	Therophyte	none	SuccessionalStage_1	MinHeight: 10 - MaxHeight: 50	FloweringStart: 6	FloweringEnd: 7	Photosynthetic pathway: C3	Eurymediterranean-North	Xeranthemum inapertum (L.) Mill., 1768	taxRefv16_CD_NOM: 130520	https://inpn.mnhn.fr/espece/cd_nom/130520
